# Supplementary material for: A chromosome-level genome assembly of a model conifer plant, the Japanese cedar, Cryptomeria japonica D. Don
Source: BMC Genomics. 2024 Nov 5;25:1039. doi: 10.1186/s12864-024-10929-4 (PMC11539532; doi:10.1186/s12864-024-10929-4)
Supplement: Supplementary file 3 — Supplementary Material 3: Table 1. Telomere identification results for chromosome-length (chr) and Hi-C scaffolds in Cryptomeria japonica. The result of telomere identification performed by quarTeT v1.2.1 (TeloExplorer) is described, listing the chromosome or Hi-C scaffold IDs and status indicating whether telomeres were found at both ends (both), only one end (left or right), or not detected (no). For Hi-C scaffolds, only those with telomeres at either or both ends are listed, and those with no identified telomeres are not included. [file 12864_2024_10929_MOESM3_ESM.xlsx]

## Sheet: Additional file 3
Suplementary Table 1 Telomere identification results for chromosome-length (chr) and Hi-C scaffolds in Cryptomeria japonica
# Telomere repeat monomer: AAACCCT
# Both telomere found: 20
# Only one telomere found: 9
# No telomere found: 2670
Chromosome/Scaffold ID	Length (bp)	Status	# Repeats (left)	Left direction	# Repeat (right)	Right direction
chr1	718876227	no	0		0
chr2	680319432	left	293	+	0
chr3	1007622168	both	462	+	160	-
chr4	781262672	no	0		0
chr5	933584362	both	260	+	773	-
chr6	683545021	right	0		359	-
chr7	862687481	both	258	-	349	-
chr8	746363822	left	122	+	0
chr9	754841075	no	0		0
chr10	924125822	right	0		164	-
chr11	736731119	both	239	+	352	-
HiC_scaffold_38	810000	both	268	-	226	-
HiC_scaffold_130	395444	both	275	-	259	-
HiC_scaffold_178	309000	both	113	+	112	+
HiC_scaffold_893	52500	both	125	-	161	-
HiC_scaffold_920	50610	both	858	+	391	+
HiC_scaffold_1062	43419	both	122	-	468	-
HiC_scaffold_1586	29437	both	267	+	298	+
HiC_scaffold_1800	24706	left	516	+	0
HiC_scaffold_1801	24580	both	548	-	262	-
HiC_scaffold_1821	24048	both	627	-	172	-
HiC_scaffold_1917	21051	left	669	+	0
HiC_scaffold_1991	18902	both	807	+	159	+
HiC_scaffold_2004	18220	both	750	-	583	-
HiC_scaffold_2006	18197	both	410	-	757	-
HiC_scaffold_2095	15363	both	617	-	422	-
HiC_scaffold_2101	15062	both	355	-	706	-
HiC_scaffold_2132	14698	both	547	-	612	-
HiC_scaffold_2193	12941	both	532	-	276	-
HiC_scaffold_2226	11573	left	868	+	0
HiC_scaffold_2259	10979	left	189	+	0
HiC_scaffold_2276	10086	left	1022	+	0
