# Supplementary material for: A chromosome-level genome assembly of a model conifer plant, the Japanese cedar, Cryptomeria japonica D. Don
Source: BMC Genomics. 2024 Nov 5;25:1039. doi: 10.1186/s12864-024-10929-4 (PMC11539532; doi:10.1186/s12864-024-10929-4)
Supplement: Supplementary file 6 — Supplementary Material 6: Table 2. Gene evidence table. Gene ID: A unique identifier for each gene within SUGI genome annotation version 1; Standard Gene Set: The boolean attribute indicates whether the gene is a part of the standard gene set; PASA Overlap: Denotes the presence of overlapping transcripts from PASA [47, 49], implying that gene authenticity is supported by RNA-seq evidence; Ortholog: Indicates whether there is homology to proteins in other species (UniprotKB, NCBI RefSeq, and Viridiplantae of OrthoDB v10; Not Entirely Masked Sequence: Reveals if the gene sequence is unambiguously distinct from repeat elements; TEsorter Hit: Suggests whether the gene contains sequences that may be derived from transposable elements, as identified by TEsorter version 1.3 using the following options (with database): -db rexdb-plant -dp2 (Viridiplantae v3.0 of REXdb). TESorter was run with the -dp2 option to identify genes that are highly likely to be retrotransposons. [file 12864_2024_10929_MOESM6_ESM.xlsx]

## Sheet: Additional file 6
Supplementary Table 2: Gene evidence table
Gene ID: A unique identifier for each gene within SUGI genome annotation version 1
Standard Gene Set: The boolean attribute indicates whether the gene is a part of the standard gene set.
PASA Overlap: Denotes the presence of overlapping transcripts from PASA, implying that gene authenticity is supported by RNA-seq evidence.
Ortholog: Indicates whether there is homology to proteins in other species (UniprotKB, NCBI RefSeq, and Viridiplantae of OrthoDB v10.
Not Entirely Masked Sequence: Reveals if the gene sequence is unambiguously distinct from repeat elements.
TEsorter Hit: Suggests whether the gene contains sequences that may be derived from transposable elements, as identified by TEsorter version 1.3 using the following options (with database): -db rexdb-plant -dp2 (Viridiplantae v3.0 of REXdb). TESorter was run with the -dp2 option to identify genes that are highly likely to be retrotransposons.
Gene ID	Standard Gene Set	PASA overlap	Ortholog	Not entirely masked sequence	TESorter Hit
SUGI_0000010	TRUE	TRUE	TRUE	TRUE	FALSE
SUGI_0000020	TRUE	FALSE	TRUE	TRUE	FALSE
SUGI_0000030	TRUE	TRUE	TRUE	TRUE	FALSE
SUGI_0000040	FALSE	FALSE	FALSE	TRUE	FALSE
SUGI_0000050	FALSE	FALSE	FALSE	TRUE	FALSE
SUGI_0000060	FALSE	TRUE	FALSE	FALSE	FALSE
SUGI_0000070	FALSE	FALSE	FALSE	FALSE	FALSE
SUGI_0000080	FALSE	FALSE	FALSE	TRUE	FALSE
SUGI_0000090	TRUE	TRUE	TRUE	TRUE	FALSE
SUGI_0000100	FALSE	FALSE	FALSE	FALSE	FALSE
SUGI_0000110	FALSE	FALSE	TRUE	FALSE	FALSE
SUGI_0000120	FALSE	FALSE	FALSE	FALSE	FALSE
SUGI_0000130	FALSE	FALSE	TRUE	FALSE	TRUE
SUGI_0000140	FALSE	FALSE	TRUE	FALSE	TRUE
SUGI_0000150	FALSE	FALSE	FALSE	FALSE	FALSE
SUGI_0000160	FALSE	FALSE	FALSE	TRUE	FALSE
SUGI_0000170	FALSE	FALSE	FALSE	TRUE	FALSE
SUGI_0000180	TRUE	TRUE	TRUE	TRUE	FALSE
SUGI_0000190	FALSE	FALSE	FALSE	TRUE	FALSE
SUGI_0000200	TRUE	FALSE	TRUE	TRUE	FALSE
SUGI_0000210	TRUE	TRUE	TRUE	TRUE	FALSE
SUGI_0000220	FALSE	FALSE	FALSE	TRUE	FALSE
SUGI_0000230	TRUE	TRUE	TRUE	TRUE	FALSE
SUGI_0000240	FALSE	FALSE	FALSE	TRUE	FALSE
SUGI_0000250	TRUE	TRUE	TRUE	TRUE	FALSE
SUGI_0000260	FALSE	FALSE	FALSE	TRUE	FALSE
SUGI_0000270	FALSE	FALSE	FALSE	TRUE	FALSE
SUGI_0000280	TRUE	TRUE	TRUE	TRUE	FALSE
SUGI_0000290	FALSE	FALSE	FALSE	TRUE	FALSE
SUGI_0000300	FALSE	FALSE	TRUE	FALSE	FALSE
SUGI_0000310	TRUE	TRUE	FALSE	TRUE	FALSE
SUGI_0000320	FALSE	FALSE	FALSE	TRUE	FALSE
SUGI_0000330	TRUE	TRUE	TRUE	TRUE	FALSE
SUGI_0000340	FALSE	FALSE	FALSE	TRUE	FALSE
SUGI_0000350	FALSE	FALSE	FALSE	TRUE	FALSE
SUGI_0000360	TRUE	FALSE	TRUE	TRUE	FALSE
SUGI_0000370	FALSE	FALSE	TRUE	FALSE	TRUE
SUGI_0000380	FALSE	FALSE	TRUE	FALSE	TRUE
SUGI_0000390	FALSE	FALSE	TRUE	FALSE	TRUE
SUGI_0000400	TRUE	TRUE	TRUE	TRUE	FALSE
SUGI_0000410	TRUE	TRUE	TRUE	TRUE	FALSE
SUGI_0000420	TRUE	TRUE	FALSE	TRUE	FALSE
SUGI_0000430	TRUE	TRUE	TRUE	TRUE	FALSE
SUGI_0000440	FALSE	FALSE	TRUE	FALSE	TRUE
SUGI_0000450	FALSE	FALSE	TRUE	FALSE	TRUE
SUGI_0000460	FALSE	FALSE	FALSE	FALSE	FALSE
SUGI_0000470	FALSE	FALSE	FALSE	FALSE	FALSE
SUGI_0000480	TRUE	TRUE	TRUE	TRUE	FALSE
SUGI_0000490	TRUE	TRUE	TRUE	TRUE	FALSE
SUGI_0000500	TRUE	TRUE	TRUE	TRUE	FALSE
SUGI_0000510	FALSE	FALSE	FALSE	TRUE	FALSE
SUGI_0000520	TRUE	TRUE	TRUE	TRUE	FALSE
SUGI_0000530	TRUE	TRUE	TRUE	TRUE	FALSE
SUGI_0000540	FALSE	FALSE	FALSE	TRUE	FALSE
SUGI_0000550	FALSE	FALSE	FALSE	TRUE	FALSE
SUGI_0000560	FALSE	FALSE	FALSE	TRUE	FALSE
SUGI_0000570	TRUE	TRUE	TRUE	TRUE	FALSE
SUGI_0000580	FALSE	FALSE	FALSE	TRUE	FALSE
SUGI_0000590	TRUE	TRUE	TRUE	TRUE	FALSE
SUGI_0000600	FALSE	FALSE	FALSE	TRUE	FALSE
SUGI_0000610	TRUE	TRUE	TRUE	TRUE	FALSE
SUGI_0000620	FALSE	FALSE	FALSE	TRUE	FALSE
SUGI_0000630	FALSE	FALSE	FALSE	FALSE	FALSE
SUGI_0000640	FALSE	FALSE	TRUE	FALSE	TRUE
SUGI_0000650	FALSE	FALSE	TRUE	FALSE	TRUE
SUGI_0000660	TRUE	TRUE	TRUE	TRUE	FALSE
SUGI_0000670	TRUE	TRUE	TRUE	TRUE	FALSE
SUGI_0000680	FALSE	FALSE	FALSE	TRUE	FALSE
SUGI_0000690	TRUE	TRUE	TRUE	TRUE	FALSE
SUGI_0000700	FALSE	FALSE	FALSE	TRUE	FALSE
SUGI_0000710	TRUE	TRUE	TRUE	TRUE	FALSE
SUGI_0000720	TRUE	TRUE	TRUE	TRUE	FALSE
SUGI_0000730	FALSE	FALSE	FALSE	TRUE	FALSE
SUGI_0000740	FALSE	FALSE	FALSE	TRUE	FALSE
SUGI_0000750	TRUE	TRUE	TRUE	TRUE	FALSE
SUGI_0000760	TRUE	TRUE	TRUE	TRUE	FALSE
SUGI_0000770	TRUE	TRUE	TRUE	TRUE	FALSE
SUGI_0000780	FALSE	FALSE	TRUE	FALSE	FALSE
SUGI_0000790	FALSE	FALSE	TRUE	FALSE	FALSE
SUGI_0000800	FALSE	FALSE	FALSE	TRUE	FALSE
SUGI_0000810	TRUE	TRUE	TRUE	TRUE	FALSE
SUGI_0000820	TRUE	TRUE	TRUE	TRUE	FALSE
SUGI_0000830	TRUE	TRUE	TRUE	TRUE	FALSE
SUGI_0000840	TRUE	TRUE	TRUE	TRUE	FALSE
SUGI_0000850	FALSE	FALSE	FALSE	FALSE	FALSE
SUGI_0000860	FALSE	FALSE	FALSE	TRUE	FALSE
SUGI_0000870	TRUE	TRUE	TRUE	TRUE	FALSE
SUGI_0000880	FALSE	FALSE	FALSE	FALSE	FALSE
SUGI_0000890	TRUE	FALSE	TRUE	TRUE	FALSE
SUGI_0000900	TRUE	TRUE	TRUE	TRUE	FALSE
SUGI_0000910	FALSE	FALSE	TRUE	FALSE	TRUE
SUGI_0000920	TRUE	TRUE	TRUE	TRUE	FALSE
SUGI_0000930	FALSE	FALSE	FALSE	TRUE	FALSE
SUGI_0000940	TRUE	TRUE	TRUE	TRUE	FALSE
SUGI_0000950	TRUE	TRUE	FALSE	TRUE	FALSE
SUGI_0000960	FALSE	FALSE	FALSE	TRUE	FALSE
SUGI_0000970	TRUE	TRUE	TRUE	TRUE	FALSE
SUGI_0000980	TRUE	TRUE	TRUE	TRUE	FALSE
SUGI_0000990	TRUE	TRUE	TRUE	TRUE	FALSE
SUGI_0001000	FALSE	FALSE	FALSE	FALSE	FALSE
SUGI_0001010	TRUE	TRUE	TRUE	TRUE	FALSE
SUGI_0001020	TRUE	TRUE	FALSE	TRUE	FALSE
SUGI_0001030	FALSE	FALSE	FALSE	TRUE	FALSE
SUGI_0001040	FALSE	FALSE	FALSE	TRUE	FALSE
SUGI_0001050	FALSE	FALSE	FALSE	TRUE	FALSE
SUGI_0001060	TRUE	TRUE	TRUE	TRUE	FALSE
SUGI_0001070	TRUE	TRUE	TRUE	TRUE	FALSE
SUGI_0001080	FALSE	FALSE	FALSE	TRUE	FALSE
SUGI_0001090	TRUE	TRUE	TRUE	TRUE	FALSE
SUGI_0001100	TRUE	TRUE	TRUE	TRUE	FALSE
SUGI_0001110	FALSE	FALSE	FALSE	FALSE	FALSE
SUGI_0001120	TRUE	TRUE	TRUE	TRUE	FALSE
SUGI_0001130	FALSE	FALSE	FALSE	TRUE	FALSE
SUGI_0001140	FALSE	FALSE	FALSE	TRUE	FALSE
SUGI_0001150	TRUE	TRUE	TRUE	TRUE	FALSE
SUGI_0001160	TRUE	TRUE	TRUE	TRUE	FALSE
SUGI_0001170	FALSE	FALSE	FALSE	TRUE	FALSE
SUGI_0001180	FALSE	FALSE	FALSE	TRUE	FALSE
SUGI_0001190	FALSE	FALSE	FALSE	TRUE	FALSE
SUGI_0001200	TRUE	TRUE	TRUE	TRUE	FALSE
SUGI_0001210	FALSE	FALSE	FALSE	TRUE	FALSE
SUGI_0001220	TRUE	TRUE	TRUE	TRUE	FALSE
SUGI_0001230	TRUE	TRUE	TRUE	TRUE	FALSE
SUGI_0001240	TRUE	TRUE	TRUE	TRUE	FALSE
SUGI_0001250	FALSE	FALSE	TRUE	FALSE	TRUE
SUGI_0001260	FALSE	FALSE	FALSE	TRUE	FALSE
SUGI_0001270	TRUE	TRUE	TRUE	TRUE	FALSE
SUGI_0001280	FALSE	FALSE	FALSE	TRUE	FALSE
SUGI_0001290	TRUE	TRUE	TRUE	TRUE	FALSE
SUGI_0001300	TRUE	TRUE	TRUE	TRUE	FALSE
SUGI_0001310	TRUE	TRUE	TRUE	TRUE	FALSE
SUGI_0001320	FALSE	FALSE	FALSE	TRUE	FALSE
SUGI_0001330	FALSE	FALSE	FALSE	TRUE	FALSE
SUGI_0001340	TRUE	TRUE	TRUE	TRUE	FALSE
SUGI_0001350	TRUE	TRUE	TRUE	TRUE	FALSE
SUGI_0001360	FALSE	FALSE	FALSE	TRUE	FALSE
SUGI_0001370	FALSE	FALSE	FALSE	TRUE	FALSE
SUGI_0001380	FALSE	FALSE	FALSE	TRUE	FALSE
SUGI_0001390	TRUE	TRUE	TRUE	TRUE	FALSE
SUGI_0001400	FALSE	FALSE	FALSE	TRUE	FALSE
SUGI_0001410	TRUE	TRUE	TRUE	TRUE	FALSE
SUGI_0001420	TRUE	FALSE	TRUE	TRUE	FALSE
SUGI_0001430	FALSE	FALSE	FALSE	TRUE	FALSE
SUGI_0001440	FALSE	FALSE	FALSE	TRUE	FALSE
SUGI_0001450	TRUE	TRUE	TRUE	TRUE	FALSE
SUGI_0001460	FALSE	FALSE	FALSE	TRUE	FALSE
SUGI_0001470	TRUE	FALSE	TRUE	TRUE	FALSE
SUGI_0001480	TRUE	FALSE	TRUE	TRUE	FALSE
SUGI_0001490	TRUE	FALSE	TRUE	TRUE	FALSE
SUGI_0001500	TRUE	FALSE	TRUE	TRUE	FALSE
SUGI_0001510	FALSE	FALSE	FALSE	TRUE	FALSE
SUGI_0001520	TRUE	TRUE	TRUE	TRUE	FALSE
SUGI_0001530	TRUE	TRUE	TRUE	TRUE	FALSE
SUGI_0001540	TRUE	FALSE	TRUE	TRUE	TRUE
SUGI_0001550	FALSE	FALSE	TRUE	FALSE	FALSE
SUGI_0001560	FALSE	FALSE	FALSE	FALSE	FALSE
SUGI_0001570	FALSE	FALSE	TRUE	FALSE	FALSE
SUGI_0001580	FALSE	FALSE	FALSE	FALSE	FALSE
SUGI_0001590	FALSE	FALSE	TRUE	FALSE	TRUE
SUGI_0001600	FALSE	FALSE	FALSE	FALSE	FALSE
SUGI_0001610	FALSE	FALSE	FALSE	FALSE	FALSE
SUGI_0001620	TRUE	TRUE	TRUE	TRUE	FALSE
SUGI_0001630	TRUE	TRUE	TRUE	TRUE	FALSE
SUGI_0001640	TRUE	TRUE	TRUE	TRUE	FALSE
SUGI_0001650	FALSE	FALSE	FALSE	TRUE	FALSE
SUGI_0001660	TRUE	TRUE	TRUE	TRUE	FALSE
SUGI_0001670	TRUE	TRUE	TRUE	TRUE	FALSE
SUGI_0001680	TRUE	TRUE	TRUE	TRUE	TRUE
SUGI_0001690	TRUE	TRUE	TRUE	TRUE	FALSE
SUGI_0001700	FALSE	FALSE	FALSE	TRUE	FALSE
SUGI_0001710	FALSE	FALSE	FALSE	TRUE	FALSE
SUGI_0001720	TRUE	TRUE	TRUE	TRUE	FALSE
SUGI_0001730	TRUE	TRUE	TRUE	TRUE	FALSE
SUGI_0001740	TRUE	TRUE	TRUE	TRUE	FALSE
SUGI_0001750	FALSE	FALSE	FALSE	TRUE	FALSE
SUGI_0001760	FALSE	FALSE	TRUE	FALSE	FALSE
SUGI_0001770	FALSE	FALSE	TRUE	FALSE	TRUE
SUGI_0001780	FALSE	FALSE	TRUE	FALSE	TRUE
SUGI_0001790	TRUE	FALSE	TRUE	TRUE	TRUE
SUGI_0001800	FALSE	FALSE	FALSE	TRUE	FALSE
SUGI_0001810	TRUE	TRUE	FALSE	TRUE	FALSE
SUGI_0001820	TRUE	TRUE	TRUE	TRUE	FALSE
SUGI_0001830	FALSE	FALSE	FALSE	TRUE	FALSE
SUGI_0001840	TRUE	TRUE	TRUE	TRUE	FALSE
SUGI_0001850	FALSE	FALSE	TRUE	FALSE	TRUE
SUGI_0001860	TRUE	TRUE	TRUE	TRUE	FALSE
SUGI_0001870	FALSE	FALSE	FALSE	TRUE	FALSE
SUGI_0001880	TRUE	TRUE	TRUE	TRUE	FALSE
SUGI_0001890	TRUE	TRUE	TRUE	TRUE	FALSE
SUGI_0001900	TRUE	TRUE	TRUE	TRUE	FALSE
SUGI_0001910	TRUE	TRUE	TRUE	TRUE	FALSE
SUGI_0001920	FALSE	FALSE	FALSE	TRUE	FALSE
SUGI_0001930	TRUE	FALSE	TRUE	TRUE	FALSE
SUGI_0001940	FALSE	FALSE	FALSE	TRUE	FALSE
SUGI_0001950	TRUE	TRUE	FALSE	TRUE	FALSE
SUGI_0001960	TRUE	TRUE	FALSE	TRUE	FALSE
SUGI_0001970	TRUE	TRUE	TRUE	TRUE	FALSE
SUGI_0001980	FALSE	FALSE	FALSE	FALSE	FALSE
SUGI_0001990	FALSE	FALSE	TRUE	FALSE	TRUE
SUGI_0002000	FALSE	FALSE	TRUE	FALSE	TRUE
SUGI_0002010	FALSE	FALSE	TRUE	FALSE	TRUE
SUGI_0002020	FALSE	FALSE	TRUE	FALSE	TRUE
SUGI_0002030	FALSE	FALSE	TRUE	FALSE	FALSE
SUGI_0002040	FALSE	FALSE	FALSE	FALSE	FALSE
SUGI_0002050	FALSE	FALSE	TRUE	FALSE	TRUE
SUGI_0002060	FALSE	FALSE	TRUE	FALSE	TRUE
SUGI_0002070	FALSE	FALSE	TRUE	FALSE	TRUE
SUGI_0002080	TRUE	TRUE	TRUE	TRUE	FALSE
SUGI_0002090	TRUE	TRUE	TRUE	TRUE	FALSE
SUGI_0002100	FALSE	FALSE	FALSE	TRUE	FALSE
SUGI_0002110	TRUE	TRUE	TRUE	TRUE	FALSE
SUGI_0002120	TRUE	TRUE	TRUE	TRUE	FALSE
SUGI_0002130	TRUE	TRUE	TRUE	TRUE	FALSE
SUGI_0002140	TRUE	TRUE	TRUE	TRUE	FALSE
SUGI_0002150	FALSE	FALSE	FALSE	TRUE	FALSE
SUGI_0002160	FALSE	FALSE	FALSE	TRUE	FALSE
SUGI_0002170	TRUE	FALSE	TRUE	TRUE	TRUE
SUGI_0002180	FALSE	FALSE	FALSE	TRUE	FALSE
SUGI_0002190	FALSE	FALSE	TRUE	FALSE	TRUE
SUGI_0002200	FALSE	FALSE	TRUE	FALSE	TRUE
SUGI_0002210	FALSE	FALSE	FALSE	FALSE	FALSE
SUGI_0002220	TRUE	TRUE	TRUE	TRUE	FALSE
SUGI_0002230	TRUE	TRUE	FALSE	TRUE	FALSE
SUGI_0002240	TRUE	TRUE	TRUE	TRUE	FALSE
SUGI_0002250	TRUE	TRUE	FALSE	TRUE	FALSE
SUGI_0002260	TRUE	TRUE	TRUE	TRUE	FALSE
SUGI_0002270	TRUE	TRUE	TRUE	TRUE	FALSE
SUGI_0002280	TRUE	TRUE	FALSE	TRUE	FALSE
SUGI_0002290	FALSE	FALSE	FALSE	TRUE	FALSE
SUGI_0002300	FALSE	FALSE	FALSE	TRUE	FALSE
SUGI_0002310	TRUE	TRUE	TRUE	TRUE	FALSE
SUGI_0002320	FALSE	FALSE	FALSE	TRUE	FALSE
SUGI_0002330	TRUE	TRUE	FALSE	TRUE	FALSE
SUGI_0002340	FALSE	FALSE	FALSE	TRUE	FALSE
SUGI_0002350	TRUE	TRUE	TRUE	TRUE	FALSE
SUGI_0002360	FALSE	FALSE	TRUE	FALSE	TRUE
SUGI_0002370	FALSE	FALSE	FALSE	FALSE	FALSE
SUGI_0002380	FALSE	FALSE	TRUE	FALSE	TRUE
SUGI_0002390	FALSE	FALSE	TRUE	FALSE	TRUE
SUGI_0002400	FALSE	FALSE	TRUE	FALSE	TRUE
SUGI_0002410	FALSE	FALSE	FALSE	TRUE	FALSE
SUGI_0002420	TRUE	TRUE	TRUE	TRUE	FALSE
SUGI_0002430	FALSE	FALSE	FALSE	TRUE	FALSE
SUGI_0002440	TRUE	TRUE	TRUE	TRUE	FALSE
SUGI_0002450	FALSE	FALSE	FALSE	TRUE	FALSE
SUGI_0002460	FALSE	FALSE	FALSE	TRUE	FALSE
SUGI_0002470	FALSE	TRUE	TRUE	FALSE	TRUE
SUGI_0002480	TRUE	TRUE	TRUE	TRUE	FALSE
SUGI_0002490	FALSE	FALSE	FALSE	FALSE	FALSE
SUGI_0002500	TRUE	TRUE	TRUE	TRUE	FALSE
SUGI_0002510	TRUE	TRUE	TRUE	TRUE	FALSE
SUGI_0002520	FALSE	FALSE	FALSE	TRUE	FALSE
SUGI_0002530	TRUE	TRUE	TRUE	TRUE	FALSE
SUGI_0002540	TRUE	FALSE	TRUE	TRUE	FALSE
SUGI_0002550	TRUE	TRUE	TRUE	TRUE	FALSE
SUGI_0002560	FALSE	FALSE	FALSE	TRUE	FALSE
SUGI_0002570	FALSE	FALSE	FALSE	TRUE	FALSE
SUGI_0002580	FALSE	FALSE	FALSE	TRUE	FALSE
SUGI_0002590	TRUE	TRUE	TRUE	TRUE	FALSE
SUGI_0002600	TRUE	TRUE	TRUE	TRUE	FALSE
SUGI_0002610	FALSE	FALSE	FALSE	TRUE	FALSE
SUGI_0002620	FALSE	FALSE	FALSE	TRUE	FALSE
SUGI_0002630	TRUE	TRUE	TRUE	TRUE	FALSE
SUGI_0002640	FALSE	FALSE	FALSE	TRUE	FALSE
SUGI_0002650	TRUE	TRUE	TRUE	TRUE	FALSE
SUGI_0002660	TRUE	TRUE	TRUE	TRUE	FALSE
SUGI_0002670	FALSE	FALSE	FALSE	TRUE	FALSE
SUGI_0002680	TRUE	TRUE	TRUE	TRUE	FALSE
SUGI_0002690	FALSE	FALSE	FALSE	TRUE	FALSE
SUGI_0002700	TRUE	TRUE	TRUE	TRUE	FALSE
SUGI_0002710	FALSE	FALSE	TRUE	FALSE	TRUE
SUGI_0002720	FALSE	FALSE	TRUE	FALSE	TRUE
SUGI_0002730	FALSE	FALSE	FALSE	FALSE	FALSE
SUGI_0002740	FALSE	FALSE	TRUE	FALSE	TRUE
SUGI_0002750	TRUE	TRUE	TRUE	TRUE	FALSE
SUGI_0002760	TRUE	TRUE	TRUE	TRUE	FALSE
SUGI_0002770	FALSE	FALSE	FALSE	TRUE	FALSE
SUGI_0002780	FALSE	FALSE	FALSE	TRUE	FALSE
SUGI_0002790	TRUE	TRUE	FALSE	TRUE	FALSE
SUGI_0002800	TRUE	TRUE	TRUE	TRUE	FALSE
SUGI_0002810	FALSE	FALSE	FALSE	TRUE	FALSE
SUGI_0002820	FALSE	FALSE	FALSE	FALSE	FALSE
SUGI_0002830	TRUE	TRUE	TRUE	TRUE	FALSE
SUGI_0002840	FALSE	TRUE	FALSE	FALSE	FALSE
SUGI_0002850	TRUE	TRUE	TRUE	TRUE	FALSE
SUGI_0002860	FALSE	FALSE	TRUE	FALSE	TRUE
SUGI_0002870	TRUE	TRUE	TRUE	TRUE	FALSE
SUGI_0002880	TRUE	TRUE	TRUE	TRUE	FALSE
SUGI_0002890	FALSE	FALSE	FALSE	TRUE	FALSE
SUGI_0002900	TRUE	TRUE	TRUE	TRUE	FALSE
SUGI_0002910	FALSE	FALSE	FALSE	FALSE	FALSE
SUGI_0002920	FALSE	FALSE	TRUE	FALSE	TRUE
SUGI_0002930	FALSE	FALSE	TRUE	FALSE	TRUE
SUGI_0002940	FALSE	FALSE	FALSE	TRUE	FALSE
SUGI_0002950	TRUE	TRUE	TRUE	TRUE	FALSE
SUGI_0002960	TRUE	FALSE	TRUE	TRUE	FALSE
SUGI_0002970	TRUE	TRUE	TRUE	TRUE	FALSE
SUGI_0002980	TRUE	TRUE	TRUE	TRUE	FALSE
SUGI_0002990	TRUE	TRUE	TRUE	TRUE	FALSE
SUGI_0003000	TRUE	TRUE	TRUE	TRUE	FALSE
SUGI_0003010	FALSE	FALSE	FALSE	TRUE	FALSE
SUGI_0003020	TRUE	TRUE	TRUE	TRUE	FALSE
SUGI_0003030	TRUE	TRUE	FALSE	TRUE	FALSE
SUGI_0003040	FALSE	FALSE	FALSE	TRUE	FALSE
SUGI_0003050	FALSE	FALSE	FALSE	TRUE	FALSE
SUGI_0003060	FALSE	FALSE	FALSE	TRUE	FALSE
SUGI_0003070	TRUE	TRUE	TRUE	TRUE	FALSE
SUGI_0003080	FALSE	FALSE	TRUE	FALSE	TRUE
SUGI_0003090	FALSE	FALSE	TRUE	FALSE	FALSE
SUGI_0003100	FALSE	FALSE	FALSE	TRUE	FALSE
SUGI_0003110	TRUE	TRUE	TRUE	TRUE	FALSE
SUGI_0003120	TRUE	TRUE	TRUE	TRUE	FALSE
SUGI_0003130	TRUE	TRUE	TRUE	TRUE	FALSE
SUGI_0003140	TRUE	TRUE	TRUE	TRUE	FALSE
SUGI_0003150	TRUE	TRUE	FALSE	TRUE	FALSE
SUGI_0003160	TRUE	TRUE	TRUE	TRUE	FALSE
SUGI_0003170	TRUE	TRUE	TRUE	TRUE	FALSE
SUGI_0003180	FALSE	FALSE	FALSE	TRUE	FALSE
SUGI_0003190	FALSE	FALSE	FALSE	TRUE	FALSE
SUGI_0003200	TRUE	TRUE	TRUE	TRUE	FALSE
SUGI_0003210	FALSE	FALSE	FALSE	TRUE	FALSE
SUGI_0003220	TRUE	TRUE	FALSE	TRUE	FALSE
SUGI_0003230	FALSE	FALSE	FALSE	TRUE	FALSE
SUGI_0003240	TRUE	TRUE	TRUE	TRUE	FALSE
SUGI_0003250	TRUE	TRUE	TRUE	TRUE	FALSE
SUGI_0003260	TRUE	TRUE	TRUE	TRUE	FALSE
SUGI_0003270	FALSE	FALSE	FALSE	TRUE	FALSE
SUGI_0003280	TRUE	TRUE	TRUE	TRUE	FALSE
SUGI_0003290	FALSE	FALSE	FALSE	TRUE	FALSE
SUGI_0003300	FALSE	FALSE	FALSE	TRUE	FALSE
SUGI_0003310	TRUE	TRUE	TRUE	TRUE	FALSE
SUGI_0003320	TRUE	TRUE	FALSE	TRUE	FALSE
SUGI_0003330	FALSE	FALSE	FALSE	TRUE	FALSE
SUGI_0003340	FALSE	FALSE	FALSE	FALSE	FALSE
SUGI_0003350	TRUE	TRUE	TRUE	TRUE	FALSE
SUGI_0003360	TRUE	TRUE	TRUE	TRUE	FALSE
SUGI_0003370	TRUE	TRUE	TRUE	TRUE	FALSE
SUGI_0003380	FALSE	FALSE	FALSE	FALSE	FALSE
SUGI_0003390	FALSE	FALSE	TRUE	FALSE	TRUE
SUGI_0003400	FALSE	FALSE	FALSE	FALSE	FALSE
SUGI_0003410	FALSE	FALSE	FALSE	FALSE	FALSE
SUGI_0003420	FALSE	FALSE	FALSE	TRUE	FALSE
SUGI_0003430	FALSE	FALSE	TRUE	FALSE	TRUE
SUGI_0003440	FALSE	FALSE	FALSE	FALSE	FALSE
SUGI_0003450	FALSE	FALSE	FALSE	TRUE	FALSE
SUGI_0003460	FALSE	FALSE	TRUE	FALSE	TRUE
SUGI_0003470	TRUE	TRUE	TRUE	TRUE	FALSE
SUGI_0003480	FALSE	FALSE	FALSE	FALSE	FALSE
SUGI_0003490	FALSE	FALSE	FALSE	FALSE	FALSE
SUGI_0003500	FALSE	FALSE	FALSE	TRUE	FALSE
SUGI_0003510	FALSE	FALSE	FALSE	TRUE	FALSE
SUGI_0003520	TRUE	TRUE	TRUE	TRUE	FALSE
SUGI_0003530	TRUE	TRUE	TRUE	TRUE	FALSE
SUGI_0003540	FALSE	FALSE	FALSE	FALSE	FALSE
SUGI_0003550	FALSE	FALSE	TRUE	FALSE	TRUE
SUGI_0003560	FALSE	FALSE	TRUE	FALSE	TRUE
SUGI_0003570	FALSE	FALSE	FALSE	TRUE	FALSE
SUGI_0003580	TRUE	TRUE	TRUE	TRUE	FALSE
SUGI_0003590	FALSE	FALSE	FALSE	TRUE	FALSE
SUGI_0003600	TRUE	TRUE	TRUE	TRUE	FALSE
SUGI_0003610	FALSE	FALSE	FALSE	FALSE	FALSE
SUGI_0003620	FALSE	FALSE	FALSE	FALSE	FALSE
SUGI_0003630	FALSE	FALSE	FALSE	FALSE	FALSE
SUGI_0003640	FALSE	FALSE	TRUE	FALSE	FALSE
SUGI_0003650	FALSE	FALSE	FALSE	TRUE	FALSE
SUGI_0003660	FALSE	FALSE	FALSE	TRUE	FALSE
SUGI_0003670	FALSE	FALSE	FALSE	TRUE	FALSE
SUGI_0003680	FALSE	FALSE	FALSE	TRUE	FALSE
SUGI_0003690	TRUE	FALSE	TRUE	TRUE	FALSE
SUGI_0003700	TRUE	TRUE	TRUE	TRUE	FALSE
SUGI_0003710	FALSE	FALSE	FALSE	TRUE	FALSE
SUGI_0003720	TRUE	TRUE	TRUE	TRUE	FALSE
SUGI_0003730	FALSE	FALSE	FALSE	FALSE	FALSE
SUGI_0003740	FALSE	FALSE	TRUE	FALSE	TRUE
SUGI_0003750	FALSE	FALSE	FALSE	FALSE	FALSE
SUGI_0003760	FALSE	FALSE	TRUE	FALSE	TRUE
SUGI_0003770	FALSE	FALSE	TRUE	FALSE	TRUE
SUGI_0003780	FALSE	FALSE	FALSE	FALSE	FALSE
SUGI_0003790	FALSE	FALSE	FALSE	TRUE	FALSE
SUGI_0003800	TRUE	TRUE	FALSE	TRUE	FALSE
SUGI_0003810	TRUE	TRUE	TRUE	TRUE	FALSE
SUGI_0003820	FALSE	FALSE	FALSE	TRUE	FALSE
SUGI_0003830	TRUE	TRUE	TRUE	TRUE	FALSE
SUGI_0003840	FALSE	FALSE	FALSE	TRUE	FALSE
SUGI_0003850	FALSE	FALSE	FALSE	TRUE	FALSE
SUGI_0003860	FALSE	FALSE	FALSE	TRUE	FALSE
SUGI_0003870	FALSE	FALSE	FALSE	TRUE	FALSE
SUGI_0003880	FALSE	FALSE	FALSE	TRUE	FALSE
SUGI_0003890	FALSE	FALSE	FALSE	TRUE	FALSE
SUGI_0003900	TRUE	TRUE	TRUE	TRUE	FALSE
SUGI_0003910	FALSE	FALSE	FALSE	TRUE	FALSE
SUGI_0003920	TRUE	TRUE	TRUE	TRUE	FALSE
SUGI_0003930	FALSE	FALSE	FALSE	TRUE	FALSE
SUGI_0003940	FALSE	FALSE	TRUE	FALSE	TRUE
SUGI_0003950	FALSE	FALSE	FALSE	TRUE	FALSE
SUGI_0003960	FALSE	FALSE	FALSE	TRUE	FALSE
SUGI_0003970	TRUE	TRUE	TRUE	TRUE	FALSE
SUGI_0003980	TRUE	TRUE	TRUE	TRUE	FALSE
SUGI_0003990	TRUE	FALSE	TRUE	TRUE	FALSE
SUGI_0004000	TRUE	TRUE	TRUE	TRUE	FALSE
SUGI_0004010	TRUE	FALSE	TRUE	TRUE	FALSE
SUGI_0004020	TRUE	FALSE	TRUE	TRUE	FALSE
SUGI_0004030	TRUE	FALSE	TRUE	TRUE	FALSE
SUGI_0004040	FALSE	FALSE	FALSE	TRUE	FALSE
SUGI_0004050	FALSE	FALSE	FALSE	TRUE	FALSE
SUGI_0004060	TRUE	FALSE	TRUE	TRUE	FALSE
SUGI_0004070	FALSE	FALSE	FALSE	FALSE	FALSE
SUGI_0004080	FALSE	FALSE	FALSE	FALSE	FALSE
SUGI_0004090	TRUE	TRUE	TRUE	TRUE	FALSE
SUGI_0004100	TRUE	TRUE	TRUE	TRUE	FALSE
SUGI_0004110	TRUE	TRUE	TRUE	TRUE	FALSE
SUGI_0004120	FALSE	FALSE	FALSE	TRUE	FALSE
SUGI_0004130	FALSE	FALSE	FALSE	TRUE	FALSE
SUGI_0004140	TRUE	TRUE	TRUE	TRUE	FALSE
SUGI_0004150	FALSE	FALSE	FALSE	FALSE	FALSE
SUGI_0004160	FALSE	FALSE	TRUE	FALSE	TRUE
SUGI_0004170	FALSE	FALSE	TRUE	FALSE	TRUE
SUGI_0004180	FALSE	FALSE	TRUE	FALSE	FALSE
SUGI_0004190	FALSE	FALSE	TRUE	FALSE	TRUE
SUGI_0004200	FALSE	FALSE	TRUE	FALSE	FALSE
SUGI_0004210	FALSE	FALSE	FALSE	FALSE	FALSE
SUGI_0004220	FALSE	FALSE	FALSE	FALSE	FALSE
SUGI_0004230	FALSE	FALSE	FALSE	FALSE	FALSE
SUGI_0004240	FALSE	FALSE	TRUE	FALSE	FALSE
SUGI_0004250	FALSE	FALSE	FALSE	FALSE	FALSE
SUGI_0004260	FALSE	FALSE	FALSE	TRUE	FALSE
SUGI_0004270	FALSE	FALSE	TRUE	FALSE	TRUE
SUGI_0004280	FALSE	FALSE	TRUE	FALSE	TRUE
SUGI_0004290	FALSE	FALSE	FALSE	TRUE	FALSE
SUGI_0004300	FALSE	FALSE	FALSE	TRUE	FALSE
SUGI_0004310	TRUE	TRUE	TRUE	TRUE	FALSE
SUGI_0004320	TRUE	FALSE	TRUE	TRUE	FALSE
SUGI_0004330	TRUE	TRUE	TRUE	TRUE	FALSE
SUGI_0004340	TRUE	TRUE	TRUE	TRUE	FALSE
SUGI_0004350	TRUE	TRUE	TRUE	TRUE	FALSE
SUGI_0004360	TRUE	TRUE	TRUE	TRUE	FALSE
SUGI_0004370	TRUE	TRUE	FALSE	TRUE	FALSE
SUGI_0004380	FALSE	FALSE	TRUE	FALSE	TRUE
SUGI_0004390	FALSE	FALSE	TRUE	FALSE	TRUE
SUGI_0004400	TRUE	TRUE	TRUE	TRUE	FALSE
SUGI_0004410	FALSE	FALSE	FALSE	FALSE	FALSE
SUGI_0004420	FALSE	FALSE	TRUE	FALSE	FALSE
SUGI_0004430	FALSE	FALSE	TRUE	FALSE	TRUE
SUGI_0004440	TRUE	TRUE	TRUE	TRUE	FALSE
SUGI_0004450	TRUE	FALSE	TRUE	TRUE	FALSE
SUGI_0004460	TRUE	FALSE	TRUE	TRUE	FALSE
SUGI_0004470	TRUE	FALSE	TRUE	TRUE	FALSE
SUGI_0004480	TRUE	FALSE	TRUE	TRUE	FALSE
SUGI_0004490	TRUE	FALSE	TRUE	TRUE	FALSE
SUGI_0004500	TRUE	TRUE	TRUE	TRUE	FALSE
SUGI_0004510	TRUE	TRUE	TRUE	TRUE	FALSE
SUGI_0004520	TRUE	FALSE	TRUE	TRUE	FALSE
SUGI_0004530	TRUE	FALSE	TRUE	TRUE	FALSE
SUGI_0004540	TRUE	TRUE	TRUE	TRUE	FALSE
SUGI_0004550	TRUE	TRUE	TRUE	TRUE	FALSE
SUGI_0004560	TRUE	FALSE	TRUE	TRUE	FALSE
SUGI_0004570	TRUE	TRUE	TRUE	TRUE	FALSE
SUGI_0004580	TRUE	TRUE	TRUE	TRUE	FALSE
SUGI_0004590	FALSE	FALSE	FALSE	TRUE	FALSE
SUGI_0004600	FALSE	FALSE	FALSE	FALSE	FALSE
SUGI_0004610	FALSE	FALSE	FALSE	TRUE	FALSE
SUGI_0004620	FALSE	FALSE	FALSE	TRUE	FALSE
SUGI_0004630	TRUE	FALSE	TRUE	TRUE	FALSE
SUGI_0004640	TRUE	FALSE	TRUE	TRUE	FALSE
SUGI_0004650	TRUE	FALSE	TRUE	TRUE	FALSE
SUGI_0004660	TRUE	FALSE	TRUE	TRUE	FALSE
SUGI_0004670	TRUE	TRUE	TRUE	TRUE	FALSE
SUGI_0004680	TRUE	TRUE	TRUE	TRUE	FALSE
SUGI_0004690	TRUE	TRUE	TRUE	TRUE	FALSE
SUGI_0004700	TRUE	TRUE	TRUE	TRUE	FALSE
SUGI_0004710	FALSE	FALSE	FALSE	FALSE	FALSE
SUGI_0004720	TRUE	TRUE	TRUE	TRUE	FALSE
SUGI_0004730	TRUE	TRUE	TRUE	TRUE	FALSE
SUGI_0004740	TRUE	TRUE	TRUE	TRUE	FALSE
SUGI_0004750	TRUE	TRUE	TRUE	TRUE	FALSE
SUGI_0004760	FALSE	FALSE	FALSE	FALSE	FALSE
SUGI_0004770	TRUE	TRUE	TRUE	TRUE	FALSE
SUGI_0004780	FALSE	FALSE	FALSE	TRUE	FALSE
SUGI_0004790	FALSE	FALSE	FALSE	TRUE	FALSE
SUGI_0004800	FALSE	FALSE	TRUE	FALSE	TRUE
SUGI_0004810	FALSE	FALSE	FALSE	FALSE	FALSE
SUGI_0004820	FALSE	FALSE	TRUE	FALSE	TRUE
SUGI_0004830	TRUE	TRUE	TRUE	TRUE	FALSE
SUGI_0004840	TRUE	TRUE	FALSE	TRUE	FALSE
SUGI_0004850	FALSE	FALSE	FALSE	TRUE	FALSE
SUGI_0004860	FALSE	FALSE	FALSE	FALSE	FALSE
SUGI_0004870	FALSE	FALSE	TRUE	FALSE	TRUE
SUGI_0004880	FALSE	FALSE	TRUE	FALSE	TRUE
SUGI_0004890	FALSE	FALSE	FALSE	FALSE	FALSE
SUGI_0004900	FALSE	FALSE	TRUE	FALSE	FALSE
SUGI_0004910	TRUE	TRUE	TRUE	TRUE	FALSE
SUGI_0004920	TRUE	FALSE	TRUE	TRUE	FALSE
SUGI_0004930	TRUE	TRUE	TRUE	TRUE	FALSE
SUGI_0004940	TRUE	TRUE	TRUE	TRUE	FALSE
SUGI_0004950	TRUE	TRUE	TRUE	TRUE	FALSE
SUGI_0004960	TRUE	TRUE	TRUE	TRUE	FALSE
SUGI_0004970	TRUE	TRUE	TRUE	TRUE	FALSE
SUGI_0004980	FALSE	FALSE	TRUE	FALSE	TRUE
SUGI_0004990	FALSE	FALSE	TRUE	FALSE	TRUE
SUGI_0005000	FALSE	FALSE	FALSE	FALSE	FALSE
SUGI_0005010	TRUE	FALSE	TRUE	TRUE	FALSE
SUGI_0005020	TRUE	TRUE	TRUE	TRUE	FALSE
SUGI_0005030	TRUE	FALSE	TRUE	TRUE	FALSE
SUGI_0005040	FALSE	FALSE	TRUE	FALSE	TRUE
SUGI_0005050	FALSE	FALSE	TRUE	FALSE	TRUE
SUGI_0005060	TRUE	TRUE	FALSE	TRUE	FALSE
SUGI_0005070	TRUE	TRUE	TRUE	TRUE	FALSE
SUGI_0005080	FALSE	FALSE	FALSE	TRUE	FALSE
SUGI_0005090	FALSE	FALSE	FALSE	TRUE	FALSE
SUGI_0005100	FALSE	FALSE	FALSE	TRUE	FALSE
SUGI_0005110	FALSE	FALSE	FALSE	TRUE	FALSE
SUGI_0005120	FALSE	FALSE	FALSE	FALSE	FALSE
SUGI_0005130	FALSE	FALSE	TRUE	FALSE	TRUE
SUGI_0005140	FALSE	FALSE	FALSE	FALSE	FALSE
SUGI_0005150	TRUE	TRUE	TRUE	TRUE	FALSE
SUGI_0005160	TRUE	FALSE	TRUE	TRUE	FALSE
SUGI_0005170	FALSE	FALSE	FALSE	TRUE	FALSE
SUGI_0005180	FALSE	FALSE	FALSE	FALSE	FALSE
SUGI_0005190	FALSE	FALSE	TRUE	FALSE	FALSE
SUGI_0005200	FALSE	FALSE	TRUE	FALSE	FALSE
SUGI_0005210	FALSE	FALSE	TRUE	FALSE	TRUE
SUGI_0005220	FALSE	FALSE	TRUE	FALSE	TRUE
SUGI_0005230	FALSE	FALSE	TRUE	FALSE	TRUE
SUGI_0005240	FALSE	FALSE	TRUE	FALSE	TRUE
SUGI_0005250	FALSE	FALSE	TRUE	FALSE	TRUE
SUGI_0005260	FALSE	FALSE	TRUE	FALSE	TRUE
SUGI_0005270	TRUE	TRUE	TRUE	TRUE	FALSE
SUGI_0005280	FALSE	FALSE	FALSE	TRUE	FALSE
SUGI_0005290	TRUE	TRUE	TRUE	TRUE	FALSE
SUGI_0005300	TRUE	TRUE	TRUE	TRUE	FALSE
SUGI_0005310	FALSE	FALSE	FALSE	FALSE	FALSE
SUGI_0005320	FALSE	FALSE	FALSE	FALSE	FALSE
SUGI_0005330	FALSE	FALSE	FALSE	FALSE	FALSE
SUGI_0005340	FALSE	FALSE	FALSE	TRUE	FALSE
SUGI_0005350	TRUE	TRUE	TRUE	TRUE	FALSE
SUGI_0005360	FALSE	FALSE	FALSE	TRUE	FALSE
SUGI_0005370	TRUE	TRUE	TRUE	TRUE	FALSE
SUGI_0005380	TRUE	TRUE	TRUE	TRUE	FALSE
SUGI_0005390	FALSE	FALSE	FALSE	TRUE	FALSE
SUGI_0005400	FALSE	FALSE	FALSE	TRUE	FALSE
SUGI_0005410	FALSE	FALSE	FALSE	TRUE	FALSE
SUGI_0005420	TRUE	TRUE	TRUE	TRUE	FALSE
SUGI_0005430	FALSE	FALSE	FALSE	TRUE	FALSE
SUGI_0005440	FALSE	FALSE	FALSE	TRUE	FALSE
SUGI_0005450	TRUE	TRUE	FALSE	TRUE	FALSE
SUGI_0005460	TRUE	TRUE	TRUE	TRUE	FALSE
SUGI_0005470	FALSE	FALSE	TRUE	FALSE	TRUE
SUGI_0005480	FALSE	FALSE	TRUE	FALSE	TRUE
SUGI_0005490	FALSE	FALSE	TRUE	FALSE	TRUE
SUGI_0005500	FALSE	FALSE	TRUE	FALSE	TRUE
SUGI_0005510	FALSE	FALSE	FALSE	FALSE	FALSE
SUGI_0005520	FALSE	FALSE	FALSE	FALSE	FALSE
SUGI_0005530	FALSE	FALSE	TRUE	FALSE	FALSE
SUGI_0005540	FALSE	FALSE	TRUE	FALSE	TRUE
SUGI_0005550	TRUE	TRUE	TRUE	TRUE	FALSE
SUGI_0005560	FALSE	FALSE	FALSE	FALSE	FALSE
SUGI_0005570	FALSE	FALSE	FALSE	FALSE	FALSE
SUGI_0005580	FALSE	FALSE	TRUE	FALSE	FALSE
SUGI_0005590	FALSE	FALSE	TRUE	FALSE	TRUE
SUGI_0005600	FALSE	FALSE	TRUE	FALSE	TRUE
SUGI_0005610	FALSE	FALSE	TRUE	FALSE	TRUE
SUGI_0005620	FALSE	FALSE	TRUE	FALSE	TRUE
SUGI_0005630	FALSE	FALSE	TRUE	FALSE	TRUE
SUGI_0005640	FALSE	FALSE	TRUE	FALSE	TRUE
SUGI_0005650	FALSE	FALSE	FALSE	TRUE	FALSE
SUGI_0005660	FALSE	FALSE	FALSE	TRUE	FALSE
SUGI_0005670	FALSE	FALSE	FALSE	TRUE	FALSE
SUGI_0005680	FALSE	FALSE	FALSE	TRUE	FALSE
SUGI_0005690	TRUE	FALSE	TRUE	TRUE	FALSE
SUGI_0005700	FALSE	FALSE	FALSE	TRUE	FALSE
SUGI_0005710	TRUE	FALSE	TRUE	TRUE	FALSE
SUGI_0005720	TRUE	FALSE	TRUE	TRUE	FALSE
SUGI_0005730	TRUE	FALSE	TRUE	TRUE	FALSE
SUGI_0005740	FALSE	FALSE	FALSE	TRUE	FALSE
SUGI_0005750	TRUE	TRUE	TRUE	TRUE	FALSE
SUGI_0005760	TRUE	FALSE	TRUE	TRUE	FALSE
SUGI_0005770	FALSE	FALSE	FALSE	TRUE	FALSE
SUGI_0005780	FALSE	FALSE	FALSE	TRUE	FALSE
SUGI_0005790	TRUE	FALSE	TRUE	TRUE	FALSE
SUGI_0005800	FALSE	FALSE	TRUE	FALSE	TRUE
SUGI_0005810	TRUE	FALSE	TRUE	TRUE	FALSE
SUGI_0005820	TRUE	TRUE	TRUE	TRUE	FALSE
SUGI_0005830	FALSE	FALSE	FALSE	TRUE	FALSE
SUGI_0005840	FALSE	FALSE	FALSE	TRUE	TRUE
SUGI_0005850	TRUE	FALSE	TRUE	TRUE	FALSE
SUGI_0005860	TRUE	TRUE	TRUE	TRUE	FALSE
SUGI_0005870	TRUE	TRUE	TRUE	TRUE	FALSE
SUGI_0005880	TRUE	TRUE	FALSE	TRUE	FALSE
SUGI_0005890	FALSE	FALSE	FALSE	TRUE	FALSE
SUGI_0005900	FALSE	FALSE	FALSE	TRUE	FALSE
SUGI_0005910	TRUE	TRUE	TRUE	TRUE	FALSE
SUGI_0005920	TRUE	FALSE	TRUE	TRUE	FALSE
SUGI_0005930	TRUE	TRUE	TRUE	TRUE	FALSE
SUGI_0005940	TRUE	TRUE	TRUE	TRUE	FALSE
SUGI_0005950	TRUE	FALSE	TRUE	TRUE	FALSE
SUGI_0005960	TRUE	FALSE	TRUE	TRUE	FALSE
SUGI_0005970	TRUE	TRUE	TRUE	TRUE	FALSE
SUGI_0005980	TRUE	FALSE	TRUE	TRUE	FALSE
SUGI_0005990	FALSE	FALSE	FALSE	TRUE	FALSE
SUGI_0006000	TRUE	TRUE	TRUE	TRUE	FALSE
SUGI_0006010	FALSE	FALSE	FALSE	TRUE	FALSE
SUGI_0006020	TRUE	TRUE	TRUE	TRUE	FALSE
SUGI_0006030	TRUE	TRUE	TRUE	TRUE	FALSE
SUGI_0006040	TRUE	FALSE	TRUE	TRUE	FALSE
SUGI_0006050	TRUE	TRUE	TRUE	TRUE	FALSE
SUGI_0006060	FALSE	FALSE	FALSE	TRUE	FALSE
SUGI_0006070	FALSE	FALSE	TRUE	FALSE	TRUE
SUGI_0006080	FALSE	FALSE	TRUE	FALSE	TRUE
SUGI_0006090	FALSE	FALSE	FALSE	FALSE	FALSE
SUGI_0006100	FALSE	FALSE	FALSE	FALSE	FALSE
SUGI_0006110	FALSE	FALSE	TRUE	FALSE	TRUE
SUGI_0006120	TRUE	TRUE	TRUE	TRUE	FALSE
SUGI_0006130	FALSE	FALSE	FALSE	TRUE	FALSE
SUGI_0006140	FALSE	FALSE	FALSE	TRUE	FALSE
SUGI_0006150	FALSE	FALSE	FALSE	TRUE	FALSE
SUGI_0006160	FALSE	FALSE	FALSE	TRUE	FALSE
SUGI_0006170	TRUE	TRUE	TRUE	TRUE	FALSE
SUGI_0006180	FALSE	FALSE	FALSE	TRUE	FALSE
SUGI_0006190	TRUE	TRUE	TRUE	TRUE	FALSE
SUGI_0006200	FALSE	FALSE	FALSE	TRUE	FALSE
SUGI_0006210	FALSE	FALSE	TRUE	FALSE	TRUE
SUGI_0006220	TRUE	TRUE	TRUE	TRUE	FALSE
SUGI_0006230	FALSE	FALSE	FALSE	TRUE	FALSE
SUGI_0006240	TRUE	TRUE	TRUE	TRUE	FALSE
SUGI_0006250	TRUE	TRUE	TRUE	TRUE	FALSE
SUGI_0006260	TRUE	TRUE	TRUE	TRUE	FALSE
SUGI_0006270	FALSE	FALSE	FALSE	TRUE	FALSE
SUGI_0006280	FALSE	FALSE	FALSE	TRUE	FALSE
SUGI_0006290	TRUE	TRUE	TRUE	TRUE	FALSE
SUGI_0006300	FALSE	FALSE	FALSE	TRUE	FALSE
SUGI_0006310	FALSE	FALSE	FALSE	TRUE	FALSE
SUGI_0006320	FALSE	FALSE	FALSE	TRUE	FALSE
SUGI_0006330	TRUE	TRUE	TRUE	TRUE	FALSE
SUGI_0006340	FALSE	FALSE	FALSE	TRUE	FALSE
SUGI_0006350	TRUE	TRUE	TRUE	TRUE	FALSE
SUGI_0006360	TRUE	TRUE	TRUE	TRUE	FALSE
SUGI_0006370	FALSE	FALSE	TRUE	FALSE	TRUE
SUGI_0006380	FALSE	FALSE	TRUE	FALSE	TRUE
SUGI_0006390	FALSE	FALSE	FALSE	TRUE	FALSE
SUGI_0006400	FALSE	FALSE	FALSE	TRUE	FALSE
SUGI_0006410	FALSE	FALSE	FALSE	TRUE	FALSE
SUGI_0006420	FALSE	FALSE	TRUE	FALSE	FALSE
SUGI_0006430	TRUE	FALSE	TRUE	TRUE	TRUE
SUGI_0006440	FALSE	FALSE	FALSE	TRUE	FALSE
SUGI_0006450	TRUE	TRUE	TRUE	TRUE	FALSE
SUGI_0006460	FALSE	FALSE	FALSE	FALSE	FALSE
SUGI_0006470	FALSE	FALSE	TRUE	FALSE	TRUE
SUGI_0006480	TRUE	TRUE	TRUE	TRUE	FALSE
SUGI_0006490	FALSE	FALSE	FALSE	FALSE	FALSE
SUGI_0006500	FALSE	FALSE	FALSE	TRUE	FALSE
SUGI_0006510	FALSE	FALSE	FALSE	TRUE	FALSE
SUGI_0006520	FALSE	FALSE	FALSE	TRUE	FALSE
SUGI_0006530	FALSE	FALSE	FALSE	TRUE	FALSE
SUGI_0006540	FALSE	FALSE	FALSE	FALSE	FALSE
SUGI_0006550	TRUE	TRUE	TRUE	TRUE	FALSE
SUGI_0006560	FALSE	FALSE	TRUE	FALSE	FALSE
SUGI_0006570	FALSE	FALSE	FALSE	FALSE	FALSE
SUGI_0006580	FALSE	FALSE	FALSE	FALSE	FALSE
SUGI_0006590	FALSE	FALSE	TRUE	FALSE	FALSE
SUGI_0006600	FALSE	FALSE	FALSE	FALSE	FALSE
SUGI_0006610	FALSE	FALSE	FALSE	FALSE	FALSE
SUGI_0006620	FALSE	FALSE	TRUE	FALSE	TRUE
SUGI_0006630	FALSE	FALSE	TRUE	FALSE	TRUE
SUGI_0006640	FALSE	FALSE	TRUE	FALSE	TRUE
SUGI_0006650	FALSE	FALSE	FALSE	FALSE	FALSE
SUGI_0006660	FALSE	FALSE	TRUE	FALSE	FALSE
SUGI_0006670	TRUE	TRUE	TRUE	TRUE	FALSE
SUGI_0006680	TRUE	TRUE	TRUE	TRUE	FALSE
SUGI_0006690	FALSE	FALSE	FALSE	TRUE	FALSE
SUGI_0006700	FALSE	FALSE	FALSE	TRUE	FALSE
SUGI_0006710	FALSE	FALSE	FALSE	TRUE	FALSE
SUGI_0006720	TRUE	TRUE	TRUE	TRUE	FALSE
SUGI_0006730	FALSE	FALSE	FALSE	TRUE	FALSE
SUGI_0006740	FALSE	FALSE	FALSE	TRUE	FALSE
SUGI_0006750	TRUE	TRUE	TRUE	TRUE	FALSE
SUGI_0006760	TRUE	TRUE	TRUE	TRUE	FALSE
SUGI_0006770	TRUE	TRUE	TRUE	TRUE	FALSE
SUGI_0006780	TRUE	TRUE	TRUE	TRUE	FALSE
SUGI_0006790	FALSE	FALSE	FALSE	TRUE	FALSE
SUGI_0006800	FALSE	FALSE	FALSE	TRUE	FALSE
SUGI_0006810	FALSE	FALSE	FALSE	TRUE	FALSE
SUGI_0006820	FALSE	FALSE	FALSE	TRUE	FALSE
SUGI_0006830	TRUE	TRUE	TRUE	TRUE	FALSE
SUGI_0006840	TRUE	TRUE	TRUE	TRUE	FALSE
SUGI_0006850	TRUE	FALSE	TRUE	TRUE	FALSE
SUGI_0006860	TRUE	FALSE	TRUE	TRUE	FALSE
SUGI_0006870	TRUE	TRUE	TRUE	TRUE	FALSE
SUGI_0006880	FALSE	FALSE	FALSE	FALSE	FALSE
SUGI_0006890	FALSE	FALSE	FALSE	TRUE	FALSE
SUGI_0006900	FALSE	FALSE	FALSE	TRUE	FALSE
SUGI_0006910	FALSE	FALSE	FALSE	TRUE	FALSE
SUGI_0006920	FALSE	FALSE	FALSE	TRUE	FALSE
SUGI_0006930	FALSE	FALSE	FALSE	TRUE	FALSE
SUGI_0006940	FALSE	FALSE	FALSE	TRUE	FALSE
SUGI_0006950	FALSE	FALSE	FALSE	TRUE	FALSE
SUGI_0006960	FALSE	FALSE	FALSE	TRUE	FALSE
SUGI_0006970	FALSE	FALSE	FALSE	TRUE	FALSE
SUGI_0006980	FALSE	FALSE	FALSE	TRUE	FALSE
SUGI_0006990	FALSE	FALSE	FALSE	TRUE	FALSE
SUGI_0007000	FALSE	FALSE	FALSE	TRUE	FALSE
SUGI_0007010	FALSE	FALSE	FALSE	TRUE	FALSE
SUGI_0007020	FALSE	FALSE	FALSE	TRUE	FALSE
SUGI_0007030	FALSE	FALSE	FALSE	TRUE	FALSE
SUGI_0007040	FALSE	FALSE	FALSE	TRUE	FALSE
SUGI_0007050	FALSE	FALSE	FALSE	TRUE	FALSE
SUGI_0007060	FALSE	FALSE	FALSE	TRUE	FALSE
SUGI_0007070	FALSE	FALSE	FALSE	TRUE	FALSE
SUGI_0007080	FALSE	FALSE	FALSE	TRUE	FALSE
SUGI_0007090	FALSE	FALSE	FALSE	TRUE	FALSE
SUGI_0007100	FALSE	FALSE	FALSE	TRUE	FALSE
SUGI_0007110	FALSE	FALSE	FALSE	TRUE	FALSE
SUGI_0007120	FALSE	FALSE	FALSE	TRUE	FALSE
SUGI_0007130	FALSE	FALSE	FALSE	TRUE	FALSE
SUGI_0007140	FALSE	FALSE	FALSE	TRUE	FALSE
SUGI_0007150	FALSE	FALSE	FALSE	TRUE	FALSE
SUGI_0007160	FALSE	FALSE	FALSE	TRUE	FALSE
SUGI_0007170	FALSE	FALSE	FALSE	TRUE	FALSE
SUGI_0007180	FALSE	FALSE	FALSE	TRUE	FALSE
SUGI_0007190	FALSE	FALSE	FALSE	TRUE	FALSE
SUGI_0007200	TRUE	FALSE	TRUE	TRUE	FALSE
SUGI_0007210	FALSE	FALSE	FALSE	TRUE	FALSE
SUGI_0007220	FALSE	FALSE	FALSE	TRUE	FALSE
SUGI_0007230	FALSE	FALSE	FALSE	TRUE	FALSE
SUGI_0007240	TRUE	TRUE	TRUE	TRUE	FALSE
SUGI_0007250	FALSE	FALSE	FALSE	FALSE	FALSE
SUGI_0007260	TRUE	TRUE	TRUE	TRUE	FALSE
SUGI_0007270	FALSE	FALSE	FALSE	TRUE	FALSE
SUGI_0007280	FALSE	FALSE	FALSE	TRUE	FALSE
SUGI_0007290	FALSE	FALSE	FALSE	TRUE	FALSE
SUGI_0007300	FALSE	FALSE	FALSE	TRUE	FALSE
SUGI_0007310	FALSE	FALSE	FALSE	TRUE	FALSE
SUGI_0007320	TRUE	TRUE	TRUE	TRUE	FALSE
SUGI_0007330	TRUE	TRUE	TRUE	TRUE	FALSE
SUGI_0007340	FALSE	FALSE	FALSE	TRUE	FALSE
SUGI_0007350	FALSE	FALSE	FALSE	TRUE	FALSE
SUGI_0007360	FALSE	FALSE	FALSE	TRUE	FALSE
SUGI_0007370	FALSE	FALSE	FALSE	TRUE	FALSE
SUGI_0007380	TRUE	TRUE	TRUE	TRUE	FALSE
SUGI_0007390	FALSE	FALSE	FALSE	TRUE	FALSE
SUGI_0007400	TRUE	TRUE	TRUE	TRUE	FALSE
SUGI_0007410	TRUE	TRUE	TRUE	TRUE	FALSE
SUGI_0007420	FALSE	FALSE	FALSE	TRUE	FALSE
SUGI_0007430	FALSE	FALSE	FALSE	TRUE	FALSE
SUGI_0007440	FALSE	FALSE	FALSE	TRUE	FALSE
SUGI_0007450	FALSE	FALSE	FALSE	TRUE	FALSE
SUGI_0007460	FALSE	FALSE	FALSE	TRUE	FALSE
SUGI_0007470	TRUE	TRUE	TRUE	TRUE	FALSE
SUGI_0007480	FALSE	FALSE	FALSE	TRUE	FALSE
SUGI_0007490	TRUE	FALSE	TRUE	TRUE	FALSE
SUGI_0007500	FALSE	FALSE	FALSE	TRUE	FALSE
SUGI_0007510	FALSE	FALSE	FALSE	TRUE	FALSE
SUGI_0007520	TRUE	FALSE	TRUE	TRUE	TRUE
SUGI_0007530	FALSE	FALSE	FALSE	TRUE	FALSE
SUGI_0007540	TRUE	FALSE	TRUE	TRUE	TRUE
SUGI_0007550	FALSE	FALSE	FALSE	TRUE	TRUE
SUGI_0007560	TRUE	TRUE	TRUE	TRUE	FALSE
SUGI_0007570	FALSE	FALSE	FALSE	TRUE	FALSE
SUGI_0007580	FALSE	FALSE	FALSE	TRUE	FALSE
SUGI_0007590	FALSE	FALSE	FALSE	TRUE	FALSE
SUGI_0007600	FALSE	FALSE	FALSE	TRUE	FALSE
SUGI_0007610	FALSE	FALSE	FALSE	TRUE	FALSE
SUGI_0007620	TRUE	FALSE	TRUE	TRUE	FALSE
SUGI_0007630	TRUE	TRUE	TRUE	TRUE	FALSE
SUGI_0007640	TRUE	TRUE	FALSE	TRUE	FALSE
SUGI_0007650	TRUE	TRUE	FALSE	TRUE	FALSE
SUGI_0007660	TRUE	TRUE	TRUE	TRUE	FALSE
SUGI_0007670	FALSE	FALSE	FALSE	TRUE	FALSE
SUGI_0007680	FALSE	FALSE	FALSE	TRUE	FALSE
SUGI_0007690	FALSE	FALSE	FALSE	TRUE	FALSE
SUGI_0007700	TRUE	TRUE	FALSE	TRUE	FALSE
SUGI_0007710	TRUE	TRUE	TRUE	TRUE	FALSE
SUGI_0007720	TRUE	FALSE	TRUE	TRUE	FALSE
SUGI_0007730	FALSE	FALSE	FALSE	TRUE	FALSE
SUGI_0007740	FALSE	FALSE	FALSE	TRUE	FALSE
SUGI_0007750	TRUE	TRUE	TRUE	TRUE	FALSE
SUGI_0007760	TRUE	TRUE	FALSE	TRUE	FALSE
SUGI_0007770	TRUE	TRUE	FALSE	TRUE	FALSE
SUGI_0007780	TRUE	TRUE	FALSE	TRUE	FALSE
SUGI_0007790	TRUE	TRUE	TRUE	TRUE	FALSE
SUGI_0007800	FALSE	FALSE	FALSE	TRUE	FALSE
SUGI_0007810	TRUE	TRUE	TRUE	TRUE	FALSE
SUGI_0007820	TRUE	TRUE	FALSE	TRUE	FALSE
SUGI_0007830	TRUE	FALSE	TRUE	TRUE	FALSE
SUGI_0007840	TRUE	FALSE	TRUE	TRUE	FALSE
SUGI_0007850	TRUE	TRUE	TRUE	TRUE	FALSE
SUGI_0007860	FALSE	FALSE	FALSE	TRUE	FALSE
SUGI_0007870	TRUE	TRUE	TRUE	TRUE	FALSE
SUGI_0007880	FALSE	FALSE	FALSE	TRUE	FALSE
SUGI_0007890	TRUE	TRUE	FALSE	TRUE	FALSE
SUGI_0007900	TRUE	TRUE	TRUE	TRUE	FALSE
SUGI_0007910	FALSE	FALSE	FALSE	TRUE	FALSE
SUGI_0007920	TRUE	TRUE	FALSE	TRUE	FALSE
SUGI_0007930	TRUE	TRUE	TRUE	TRUE	FALSE
SUGI_0007940	TRUE	TRUE	TRUE	TRUE	FALSE
SUGI_0007950	FALSE	FALSE	FALSE	TRUE	FALSE
SUGI_0007960	TRUE	TRUE	FALSE	TRUE	FALSE
SUGI_0007970	TRUE	TRUE	TRUE	TRUE	FALSE
SUGI_0007980	FALSE	FALSE	FALSE	TRUE	FALSE
SUGI_0007990	TRUE	FALSE	TRUE	TRUE	FALSE
SUGI_0008000	FALSE	FALSE	FALSE	TRUE	FALSE
SUGI_0008010	TRUE	FALSE	TRUE	TRUE	FALSE
SUGI_0008020	TRUE	TRUE	TRUE	TRUE	FALSE
SUGI_0008030	FALSE	FALSE	FALSE	TRUE	FALSE
SUGI_0008040	TRUE	TRUE	TRUE	TRUE	FALSE
SUGI_0008050	FALSE	FALSE	FALSE	TRUE	FALSE
SUGI_0008060	FALSE	FALSE	TRUE	FALSE	TRUE
SUGI_0008070	FALSE	FALSE	TRUE	FALSE	TRUE
SUGI_0008080	FALSE	FALSE	FALSE	FALSE	FALSE
SUGI_0008090	FALSE	FALSE	TRUE	FALSE	FALSE
SUGI_0008100	FALSE	FALSE	TRUE	FALSE	TRUE
SUGI_0008110	FALSE	FALSE	TRUE	FALSE	TRUE
SUGI_0008120	FALSE	FALSE	TRUE	FALSE	FALSE
SUGI_0008130	FALSE	FALSE	TRUE	FALSE	TRUE
SUGI_0008140	FALSE	FALSE	TRUE	FALSE	TRUE
SUGI_0008150	FALSE	FALSE	TRUE	FALSE	TRUE
SUGI_0008160	FALSE	FALSE	FALSE	FALSE	FALSE
SUGI_0008170	FALSE	FALSE	FALSE	FALSE	FALSE
SUGI_0008180	FALSE	FALSE	TRUE	FALSE	FALSE
SUGI_0008190	TRUE	FALSE	TRUE	TRUE	FALSE
SUGI_0008200	TRUE	TRUE	TRUE	TRUE	FALSE
SUGI_0008210	TRUE	TRUE	TRUE	TRUE	FALSE
SUGI_0008220	TRUE	TRUE	TRUE	TRUE	FALSE
SUGI_0008230	FALSE	FALSE	FALSE	TRUE	FALSE
SUGI_0008240	FALSE	FALSE	FALSE	FALSE	FALSE
SUGI_0008250	FALSE	FALSE	FALSE	TRUE	FALSE
SUGI_0008260	FALSE	FALSE	FALSE	TRUE	FALSE
SUGI_0008270	TRUE	TRUE	TRUE	TRUE	FALSE
SUGI_0008280	FALSE	FALSE	FALSE	FALSE	FALSE
SUGI_0008290	FALSE	FALSE	FALSE	TRUE	FALSE
SUGI_0008300	TRUE	TRUE	TRUE	TRUE	FALSE
SUGI_0008310	FALSE	FALSE	FALSE	TRUE	FALSE
SUGI_0008320	TRUE	TRUE	TRUE	TRUE	FALSE
SUGI_0008330	TRUE	TRUE	TRUE	TRUE	FALSE
SUGI_0008340	FALSE	FALSE	FALSE	TRUE	FALSE
SUGI_0008350	FALSE	FALSE	FALSE	TRUE	FALSE
SUGI_0008360	FALSE	FALSE	FALSE	TRUE	FALSE
SUGI_0008370	TRUE	TRUE	TRUE	TRUE	FALSE
SUGI_0008380	FALSE	FALSE	FALSE	TRUE	FALSE
SUGI_0008390	FALSE	FALSE	FALSE	TRUE	FALSE
SUGI_0008400	TRUE	TRUE	FALSE	TRUE	FALSE
SUGI_0008410	TRUE	FALSE	TRUE	TRUE	FALSE
SUGI_0008420	FALSE	FALSE	TRUE	FALSE	TRUE
SUGI_0008430	FALSE	FALSE	TRUE	FALSE	TRUE
SUGI_0008440	FALSE	FALSE	TRUE	FALSE	TRUE
SUGI_0008450	FALSE	FALSE	TRUE	FALSE	FALSE
SUGI_0008460	FALSE	FALSE	FALSE	FALSE	FALSE
SUGI_0008470	FALSE	FALSE	TRUE	FALSE	TRUE
SUGI_0008480	FALSE	FALSE	FALSE	FALSE	FALSE
SUGI_0008490	TRUE	TRUE	TRUE	TRUE	FALSE
SUGI_0008500	TRUE	TRUE	TRUE	TRUE	FALSE
SUGI_0008510	TRUE	TRUE	FALSE	TRUE	FALSE
SUGI_0008520	TRUE	FALSE	TRUE	TRUE	FALSE
SUGI_0008530	FALSE	FALSE	FALSE	TRUE	FALSE
SUGI_0008540	FALSE	FALSE	FALSE	TRUE	FALSE
SUGI_0008550	FALSE	FALSE	FALSE	FALSE	FALSE
SUGI_0008560	FALSE	FALSE	FALSE	FALSE	FALSE
SUGI_0008570	FALSE	FALSE	TRUE	FALSE	FALSE
SUGI_0008580	FALSE	FALSE	TRUE	FALSE	FALSE
SUGI_0008590	FALSE	FALSE	TRUE	FALSE	FALSE
SUGI_0008600	FALSE	FALSE	TRUE	FALSE	TRUE
SUGI_0008610	FALSE	FALSE	TRUE	FALSE	TRUE
SUGI_0008620	FALSE	FALSE	TRUE	FALSE	TRUE
SUGI_0008630	FALSE	FALSE	FALSE	FALSE	FALSE
SUGI_0008640	FALSE	FALSE	TRUE	FALSE	TRUE
SUGI_0008650	FALSE	FALSE	TRUE	FALSE	FALSE
SUGI_0008660	TRUE	FALSE	TRUE	TRUE	FALSE
SUGI_0008670	FALSE	FALSE	FALSE	TRUE	FALSE
SUGI_0008680	FALSE	FALSE	FALSE	TRUE	FALSE
SUGI_0008690	FALSE	FALSE	FALSE	TRUE	FALSE
SUGI_0008700	FALSE	FALSE	FALSE	TRUE	FALSE
SUGI_0008710	TRUE	TRUE	TRUE	TRUE	FALSE
SUGI_0008720	FALSE	FALSE	FALSE	FALSE	FALSE
SUGI_0008730	FALSE	FALSE	TRUE	FALSE	TRUE
SUGI_0008740	FALSE	FALSE	FALSE	TRUE	FALSE
SUGI_0008750	FALSE	FALSE	FALSE	TRUE	FALSE
SUGI_0008760	TRUE	TRUE	TRUE	TRUE	FALSE
SUGI_0008770	FALSE	FALSE	FALSE	TRUE	FALSE
SUGI_0008780	FALSE	FALSE	FALSE	TRUE	FALSE
SUGI_0008790	FALSE	FALSE	FALSE	TRUE	FALSE
SUGI_0008800	FALSE	FALSE	FALSE	TRUE	FALSE
SUGI_0008810	FALSE	FALSE	FALSE	TRUE	FALSE
SUGI_0008820	TRUE	TRUE	TRUE	TRUE	FALSE
SUGI_0008830	TRUE	TRUE	TRUE	TRUE	FALSE
SUGI_0008840	FALSE	FALSE	FALSE	TRUE	FALSE
SUGI_0008850	FALSE	FALSE	FALSE	TRUE	FALSE
SUGI_0008860	FALSE	FALSE	TRUE	FALSE	TRUE
SUGI_0008870	FALSE	FALSE	FALSE	FALSE	FALSE
SUGI_0008880	TRUE	TRUE	FALSE	TRUE	FALSE
SUGI_0008890	FALSE	FALSE	TRUE	FALSE	TRUE
SUGI_0008900	FALSE	FALSE	TRUE	FALSE	TRUE
SUGI_0008910	FALSE	FALSE	TRUE	FALSE	TRUE
SUGI_0008920	FALSE	FALSE	TRUE	FALSE	TRUE
SUGI_0008930	FALSE	FALSE	TRUE	FALSE	TRUE
SUGI_0008940	FALSE	FALSE	TRUE	FALSE	TRUE
SUGI_0008950	FALSE	FALSE	TRUE	FALSE	TRUE
SUGI_0008960	FALSE	FALSE	TRUE	FALSE	TRUE
SUGI_0008970	FALSE	FALSE	TRUE	FALSE	TRUE
SUGI_0008980	FALSE	FALSE	TRUE	FALSE	TRUE
SUGI_0008990	FALSE	FALSE	FALSE	TRUE	FALSE
SUGI_0009000	TRUE	FALSE	TRUE	TRUE	FALSE
SUGI_0009010	TRUE	FALSE	TRUE	TRUE	FALSE
SUGI_0009020	FALSE	FALSE	FALSE	TRUE	FALSE
SUGI_0009030	FALSE	FALSE	FALSE	TRUE	FALSE
SUGI_0009040	TRUE	FALSE	TRUE	TRUE	FALSE
SUGI_0009050	TRUE	TRUE	TRUE	TRUE	FALSE
SUGI_0009060	TRUE	TRUE	TRUE	TRUE	FALSE
SUGI_0009070	FALSE	FALSE	FALSE	FALSE	FALSE
SUGI_0009080	FALSE	FALSE	FALSE	TRUE	FALSE
SUGI_0009090	FALSE	FALSE	FALSE	TRUE	FALSE
SUGI_0009100	FALSE	FALSE	FALSE	TRUE	FALSE
SUGI_0009110	TRUE	TRUE	FALSE	TRUE	FALSE
SUGI_0009120	TRUE	FALSE	TRUE	TRUE	FALSE
SUGI_0009130	FALSE	FALSE	FALSE	TRUE	FALSE
SUGI_0009140	FALSE	FALSE	FALSE	FALSE	FALSE
SUGI_0009150	TRUE	TRUE	TRUE	TRUE	FALSE
SUGI_0009160	FALSE	FALSE	TRUE	FALSE	TRUE
SUGI_0009170	FALSE	FALSE	FALSE	FALSE	FALSE
SUGI_0009180	FALSE	FALSE	TRUE	FALSE	FALSE
SUGI_0009190	FALSE	FALSE	TRUE	FALSE	TRUE
SUGI_0009200	FALSE	FALSE	TRUE	FALSE	TRUE
SUGI_0009210	FALSE	FALSE	TRUE	FALSE	TRUE
SUGI_0009220	FALSE	FALSE	TRUE	FALSE	TRUE
SUGI_0009230	FALSE	FALSE	TRUE	FALSE	TRUE
SUGI_0009240	FALSE	FALSE	TRUE	FALSE	TRUE
SUGI_0009250	FALSE	FALSE	TRUE	FALSE	TRUE
SUGI_0009260	FALSE	FALSE	TRUE	FALSE	TRUE
SUGI_0009270	TRUE	TRUE	FALSE	TRUE	FALSE
SUGI_0009280	TRUE	TRUE	TRUE	TRUE	FALSE
SUGI_0009290	FALSE	FALSE	FALSE	TRUE	FALSE
SUGI_0009300	TRUE	TRUE	TRUE	TRUE	FALSE
SUGI_0009310	FALSE	FALSE	FALSE	TRUE	FALSE
SUGI_0009320	FALSE	FALSE	FALSE	TRUE	FALSE
SUGI_0009330	FALSE	FALSE	FALSE	TRUE	FALSE
SUGI_0009340	FALSE	FALSE	FALSE	TRUE	FALSE
SUGI_0009350	FALSE	FALSE	FALSE	FALSE	FALSE
SUGI_0009360	FALSE	FALSE	TRUE	FALSE	FALSE
SUGI_0009370	FALSE	FALSE	TRUE	FALSE	TRUE
SUGI_0009380	FALSE	FALSE	FALSE	TRUE	FALSE
SUGI_0009390	TRUE	TRUE	TRUE	TRUE	FALSE
SUGI_0009400	FALSE	FALSE	FALSE	TRUE	FALSE
SUGI_0009410	TRUE	FALSE	TRUE	TRUE	FALSE
SUGI_0009420	TRUE	FALSE	TRUE	TRUE	FALSE
SUGI_0009430	TRUE	FALSE	TRUE	TRUE	FALSE
SUGI_0009440	TRUE	TRUE	TRUE	TRUE	FALSE
SUGI_0009450	TRUE	FALSE	TRUE	TRUE	FALSE
SUGI_0009460	TRUE	FALSE	TRUE	TRUE	FALSE
SUGI_0009470	TRUE	TRUE	TRUE	TRUE	FALSE
SUGI_0009480	TRUE	FALSE	TRUE	TRUE	FALSE
SUGI_0009490	TRUE	FALSE	TRUE	TRUE	FALSE
SUGI_0009500	TRUE	FALSE	TRUE	TRUE	FALSE
SUGI_0009510	TRUE	TRUE	TRUE	TRUE	FALSE
SUGI_0009520	FALSE	FALSE	FALSE	TRUE	FALSE
SUGI_0009530	TRUE	TRUE	TRUE	TRUE	FALSE
SUGI_0009540	TRUE	TRUE	TRUE	TRUE	FALSE
SUGI_0009550	FALSE	FALSE	FALSE	TRUE	FALSE
SUGI_0009560	TRUE	TRUE	TRUE	TRUE	FALSE
SUGI_0009570	FALSE	FALSE	FALSE	TRUE	FALSE
SUGI_0009580	FALSE	FALSE	FALSE	TRUE	FALSE
SUGI_0009590	FALSE	FALSE	FALSE	TRUE	FALSE
SUGI_0009600	FALSE	FALSE	FALSE	TRUE	FALSE
SUGI_0009610	FALSE	FALSE	FALSE	TRUE	FALSE
SUGI_0009620	FALSE	FALSE	FALSE	FALSE	FALSE
SUGI_0009630	FALSE	FALSE	TRUE	FALSE	TRUE
SUGI_0009640	FALSE	FALSE	TRUE	FALSE	FALSE
SUGI_0009650	TRUE	TRUE	FALSE	TRUE	FALSE
SUGI_0009660	TRUE	TRUE	TRUE	TRUE	FALSE
SUGI_0009670	TRUE	TRUE	TRUE	TRUE	FALSE
SUGI_0009680	FALSE	FALSE	FALSE	TRUE	FALSE
SUGI_0009690	FALSE	FALSE	FALSE	TRUE	FALSE
SUGI_0009700	FALSE	FALSE	FALSE	TRUE	FALSE
SUGI_0009710	TRUE	FALSE	TRUE	TRUE	FALSE
SUGI_0009720	TRUE	TRUE	TRUE	TRUE	FALSE
SUGI_0009730	TRUE	TRUE	TRUE	TRUE	FALSE
SUGI_0009740	TRUE	TRUE	TRUE	TRUE	FALSE
SUGI_0009750	TRUE	TRUE	TRUE	TRUE	FALSE
SUGI_0009760	TRUE	FALSE	TRUE	TRUE	FALSE
SUGI_0009770	FALSE	FALSE	FALSE	TRUE	FALSE
SUGI_0009780	TRUE	TRUE	TRUE	TRUE	FALSE
SUGI_0009790	TRUE	TRUE	TRUE	TRUE	FALSE
SUGI_0009800	TRUE	TRUE	TRUE	TRUE	FALSE
SUGI_0009810	TRUE	TRUE	TRUE	TRUE	FALSE
SUGI_0009820	TRUE	TRUE	TRUE	TRUE	FALSE
SUGI_0009830	TRUE	TRUE	TRUE	TRUE	FALSE
SUGI_0009840	FALSE	FALSE	FALSE	TRUE	FALSE
SUGI_0009850	TRUE	TRUE	TRUE	TRUE	FALSE
SUGI_0009860	TRUE	TRUE	FALSE	TRUE	FALSE
SUGI_0009870	FALSE	FALSE	TRUE	FALSE	FALSE
SUGI_0009880	FALSE	FALSE	TRUE	FALSE	FALSE
SUGI_0009890	FALSE	FALSE	TRUE	FALSE	TRUE
SUGI_0009900	FALSE	FALSE	TRUE	FALSE	TRUE
SUGI_0009910	TRUE	TRUE	FALSE	TRUE	FALSE
SUGI_0009920	TRUE	TRUE	TRUE	TRUE	FALSE
SUGI_0009930	FALSE	FALSE	FALSE	TRUE	FALSE
SUGI_0009940	FALSE	FALSE	FALSE	TRUE	FALSE
SUGI_0009950	FALSE	FALSE	FALSE	FALSE	FALSE
SUGI_0009960	TRUE	TRUE	FALSE	TRUE	FALSE
SUGI_0009970	TRUE	TRUE	TRUE	TRUE	FALSE
SUGI_0009980	TRUE	TRUE	TRUE	TRUE	FALSE
SUGI_0009990	FALSE	FALSE	FALSE	TRUE	FALSE
SUGI_0010000	TRUE	TRUE	TRUE	TRUE	FALSE
SUGI_0010010	FALSE	FALSE	FALSE	TRUE	FALSE
SUGI_0010020	TRUE	TRUE	TRUE	TRUE	FALSE
SUGI_0010030	TRUE	TRUE	FALSE	TRUE	FALSE
SUGI_0010040	TRUE	TRUE	FALSE	TRUE	FALSE
SUGI_0010050	TRUE	TRUE	TRUE	TRUE	FALSE
SUGI_0010060	TRUE	TRUE	TRUE	TRUE	FALSE
SUGI_0010070	FALSE	FALSE	FALSE	TRUE	FALSE
SUGI_0010080	FALSE	FALSE	FALSE	TRUE	FALSE
SUGI_0010090	FALSE	FALSE	FALSE	TRUE	FALSE
SUGI_0010100	FALSE	FALSE	FALSE	TRUE	FALSE
SUGI_0010110	FALSE	FALSE	FALSE	TRUE	FALSE
SUGI_0010120	FALSE	FALSE	FALSE	TRUE	FALSE
SUGI_0010130	FALSE	FALSE	FALSE	FALSE	FALSE
SUGI_0010140	FALSE	FALSE	FALSE	FALSE	FALSE
SUGI_0010150	TRUE	TRUE	TRUE	TRUE	FALSE
SUGI_0010160	FALSE	FALSE	FALSE	TRUE	FALSE
SUGI_0010170	TRUE	TRUE	TRUE	TRUE	FALSE
SUGI_0010180	TRUE	TRUE	TRUE	TRUE	FALSE
SUGI_0010190	TRUE	FALSE	TRUE	TRUE	TRUE
SUGI_0010200	FALSE	FALSE	FALSE	TRUE	FALSE
SUGI_0010210	TRUE	FALSE	TRUE	TRUE	FALSE
SUGI_0010220	TRUE	TRUE	TRUE	TRUE	FALSE
SUGI_0010230	TRUE	TRUE	TRUE	TRUE	FALSE
SUGI_0010240	FALSE	FALSE	FALSE	TRUE	FALSE
SUGI_0010250	FALSE	FALSE	FALSE	TRUE	FALSE
SUGI_0010260	FALSE	FALSE	FALSE	TRUE	FALSE
SUGI_0010270	TRUE	TRUE	FALSE	TRUE	FALSE
SUGI_0010280	TRUE	TRUE	TRUE	TRUE	FALSE
SUGI_0010290	TRUE	TRUE	FALSE	TRUE	FALSE
SUGI_0010300	TRUE	TRUE	FALSE	TRUE	FALSE
SUGI_0010310	FALSE	FALSE	FALSE	TRUE	FALSE
SUGI_0010320	FALSE	FALSE	FALSE	TRUE	FALSE
SUGI_0010330	FALSE	FALSE	FALSE	TRUE	FALSE
SUGI_0010340	FALSE	FALSE	FALSE	FALSE	FALSE
SUGI_0010350	FALSE	FALSE	FALSE	FALSE	FALSE
SUGI_0010360	FALSE	FALSE	FALSE	FALSE	FALSE
SUGI_0010370	FALSE	FALSE	TRUE	FALSE	FALSE
SUGI_0010380	FALSE	FALSE	FALSE	FALSE	FALSE
SUGI_0010390	TRUE	TRUE	FALSE	TRUE	FALSE
SUGI_0010400	TRUE	TRUE	TRUE	TRUE	FALSE
SUGI_0010410	TRUE	TRUE	TRUE	TRUE	FALSE
SUGI_0010420	TRUE	TRUE	TRUE	TRUE	FALSE
SUGI_0010430	FALSE	FALSE	FALSE	TRUE	FALSE
SUGI_0010440	TRUE	TRUE	TRUE	TRUE	FALSE
SUGI_0010450	TRUE	TRUE	TRUE	TRUE	FALSE
SUGI_0010460	TRUE	FALSE	TRUE	TRUE	FALSE
SUGI_0010470	TRUE	TRUE	TRUE	TRUE	FALSE
SUGI_0010480	TRUE	TRUE	TRUE	TRUE	FALSE
SUGI_0010490	TRUE	TRUE	TRUE	TRUE	FALSE
SUGI_0010500	TRUE	TRUE	TRUE	TRUE	FALSE
SUGI_0010510	TRUE	FALSE	TRUE	TRUE	FALSE
SUGI_0010520	TRUE	TRUE	TRUE	TRUE	FALSE
SUGI_0010530	TRUE	TRUE	TRUE	TRUE	FALSE
SUGI_0010540	TRUE	TRUE	TRUE	TRUE	FALSE
SUGI_0010550	TRUE	TRUE	TRUE	TRUE	FALSE
SUGI_0010560	TRUE	TRUE	TRUE	TRUE	FALSE
SUGI_0010570	TRUE	TRUE	TRUE	TRUE	FALSE
SUGI_0010580	TRUE	TRUE	TRUE	TRUE	FALSE
SUGI_0010590	TRUE	TRUE	TRUE	TRUE	FALSE
SUGI_0010600	TRUE	TRUE	TRUE	TRUE	FALSE
SUGI_0010610	FALSE	FALSE	FALSE	TRUE	FALSE
SUGI_0010620	TRUE	TRUE	TRUE	TRUE	FALSE
SUGI_0010630	FALSE	TRUE	TRUE	FALSE	FALSE
SUGI_0010640	TRUE	TRUE	TRUE	TRUE	FALSE
SUGI_0010650	FALSE	FALSE	FALSE	FALSE	FALSE
SUGI_0010660	FALSE	FALSE	FALSE	TRUE	FALSE
SUGI_0010670	FALSE	FALSE	FALSE	TRUE	FALSE
SUGI_0010680	TRUE	FALSE	TRUE	TRUE	TRUE
SUGI_0010690	TRUE	TRUE	TRUE	TRUE	FALSE
SUGI_0010700	FALSE	FALSE	FALSE	TRUE	FALSE
SUGI_0010710	FALSE	FALSE	FALSE	TRUE	FALSE
SUGI_0010720	TRUE	TRUE	TRUE	TRUE	FALSE
SUGI_0010730	TRUE	TRUE	TRUE	TRUE	FALSE
SUGI_0010740	FALSE	FALSE	FALSE	FALSE	FALSE
SUGI_0010750	FALSE	FALSE	FALSE	FALSE	FALSE
SUGI_0010760	FALSE	FALSE	FALSE	TRUE	FALSE
SUGI_0010770	TRUE	TRUE	TRUE	TRUE	FALSE
SUGI_0010780	TRUE	TRUE	TRUE	TRUE	FALSE
SUGI_0010790	TRUE	FALSE	TRUE	TRUE	FALSE
SUGI_0010800	TRUE	TRUE	TRUE	TRUE	FALSE
SUGI_0010810	TRUE	TRUE	TRUE	TRUE	FALSE
SUGI_0010820	TRUE	TRUE	TRUE	TRUE	FALSE
SUGI_0010830	TRUE	TRUE	TRUE	TRUE	FALSE
SUGI_0010840	TRUE	TRUE	TRUE	TRUE	FALSE
SUGI_0010850	FALSE	FALSE	FALSE	TRUE	FALSE
SUGI_0010860	TRUE	TRUE	TRUE	TRUE	FALSE
SUGI_0010870	TRUE	TRUE	TRUE	TRUE	FALSE
SUGI_0010880	FALSE	FALSE	TRUE	FALSE	TRUE
SUGI_0010890	TRUE	TRUE	TRUE	TRUE	FALSE
SUGI_0010900	FALSE	FALSE	FALSE	TRUE	FALSE
SUGI_0010910	TRUE	TRUE	TRUE	TRUE	FALSE
SUGI_0010920	FALSE	FALSE	TRUE	FALSE	TRUE
SUGI_0010930	FALSE	FALSE	FALSE	FALSE	FALSE
SUGI_0010940	FALSE	FALSE	FALSE	FALSE	FALSE
SUGI_0010950	FALSE	FALSE	FALSE	FALSE	FALSE
SUGI_0010960	FALSE	FALSE	TRUE	FALSE	FALSE
SUGI_0010970	FALSE	FALSE	TRUE	FALSE	TRUE
SUGI_0010980	FALSE	FALSE	FALSE	TRUE	FALSE
SUGI_0010990	FALSE	FALSE	FALSE	TRUE	FALSE
SUGI_0011000	FALSE	FALSE	FALSE	TRUE	FALSE
SUGI_0011010	FALSE	FALSE	FALSE	TRUE	FALSE
SUGI_0011020	FALSE	FALSE	FALSE	TRUE	FALSE
SUGI_0011030	FALSE	FALSE	FALSE	TRUE	FALSE
SUGI_0011040	TRUE	TRUE	TRUE	TRUE	FALSE
SUGI_0011050	FALSE	FALSE	FALSE	TRUE	FALSE
SUGI_0011060	FALSE	FALSE	FALSE	FALSE	FALSE
SUGI_0011070	FALSE	FALSE	FALSE	FALSE	FALSE
SUGI_0011080	FALSE	FALSE	FALSE	FALSE	FALSE
SUGI_0011090	FALSE	FALSE	FALSE	FALSE	FALSE
SUGI_0011100	FALSE	FALSE	TRUE	FALSE	TRUE
SUGI_0011110	TRUE	TRUE	TRUE	TRUE	FALSE
SUGI_0011120	FALSE	FALSE	FALSE	TRUE	FALSE
SUGI_0011130	FALSE	FALSE	FALSE	FALSE	FALSE
SUGI_0011140	FALSE	FALSE	FALSE	TRUE	FALSE
SUGI_0011150	FALSE	FALSE	FALSE	FALSE	FALSE
SUGI_0011160	FALSE	FALSE	FALSE	FALSE	FALSE
SUGI_0011170	FALSE	FALSE	TRUE	FALSE	FALSE
SUGI_0011180	FALSE	FALSE	FALSE	FALSE	FALSE
SUGI_0011190	FALSE	FALSE	FALSE	FALSE	FALSE
SUGI_0011200	TRUE	TRUE	TRUE	TRUE	FALSE
SUGI_0011210	FALSE	FALSE	FALSE	TRUE	FALSE
SUGI_0011220	FALSE	FALSE	FALSE	FALSE	FALSE
SUGI_0011230	FALSE	FALSE	FALSE	TRUE	FALSE
SUGI_0011240	FALSE	FALSE	FALSE	TRUE	FALSE
SUGI_0011250	TRUE	TRUE	TRUE	TRUE	FALSE
SUGI_0011260	FALSE	FALSE	FALSE	TRUE	FALSE
SUGI_0011270	FALSE	FALSE	TRUE	FALSE	TRUE
SUGI_0011280	FALSE	FALSE	TRUE	FALSE	FALSE
SUGI_0011290	FALSE	FALSE	TRUE	FALSE	FALSE
SUGI_0011300	FALSE	FALSE	TRUE	FALSE	TRUE
SUGI_0011310	FALSE	FALSE	FALSE	TRUE	FALSE
SUGI_0011320	TRUE	TRUE	FALSE	TRUE	FALSE
SUGI_0011330	TRUE	TRUE	FALSE	TRUE	FALSE
SUGI_0011340	FALSE	FALSE	FALSE	TRUE	FALSE
SUGI_0011350	FALSE	FALSE	FALSE	TRUE	FALSE
SUGI_0011360	TRUE	TRUE	TRUE	TRUE	FALSE
SUGI_0011370	TRUE	TRUE	TRUE	TRUE	FALSE
SUGI_0011380	FALSE	FALSE	TRUE	FALSE	TRUE
SUGI_0011390	TRUE	TRUE	TRUE	TRUE	FALSE
SUGI_0011400	TRUE	FALSE	TRUE	TRUE	FALSE
SUGI_0011410	TRUE	TRUE	TRUE	TRUE	FALSE
SUGI_0011420	TRUE	TRUE	TRUE	TRUE	FALSE
SUGI_0011430	TRUE	TRUE	TRUE	TRUE	FALSE
SUGI_0011440	FALSE	FALSE	FALSE	TRUE	FALSE
SUGI_0011450	FALSE	FALSE	FALSE	TRUE	FALSE
SUGI_0011460	FALSE	FALSE	FALSE	TRUE	FALSE
SUGI_0011470	TRUE	TRUE	TRUE	TRUE	FALSE
SUGI_0011480	FALSE	FALSE	FALSE	TRUE	FALSE
SUGI_0011490	TRUE	TRUE	TRUE	TRUE	FALSE
SUGI_0011500	TRUE	FALSE	TRUE	TRUE	FALSE
SUGI_0011510	TRUE	TRUE	TRUE	TRUE	FALSE
SUGI_0011520	TRUE	TRUE	FALSE	TRUE	FALSE
SUGI_0011530	TRUE	TRUE	FALSE	TRUE	FALSE
SUGI_0011540	TRUE	TRUE	TRUE	TRUE	FALSE
SUGI_0011550	TRUE	TRUE	TRUE	TRUE	FALSE
SUGI_0011560	TRUE	TRUE	TRUE	TRUE	FALSE
SUGI_0011570	FALSE	FALSE	FALSE	TRUE	FALSE
SUGI_0011580	TRUE	TRUE	TRUE	TRUE	FALSE
SUGI_0011590	FALSE	FALSE	FALSE	TRUE	FALSE
SUGI_0011600	FALSE	FALSE	FALSE	TRUE	FALSE
SUGI_0011610	TRUE	TRUE	TRUE	TRUE	FALSE
SUGI_0011620	TRUE	TRUE	TRUE	TRUE	FALSE
SUGI_0011630	TRUE	TRUE	FALSE	TRUE	FALSE
SUGI_0011640	FALSE	FALSE	FALSE	TRUE	FALSE
SUGI_0011650	TRUE	TRUE	TRUE	TRUE	FALSE
SUGI_0011660	TRUE	TRUE	TRUE	TRUE	FALSE
SUGI_0011670	FALSE	FALSE	FALSE	TRUE	FALSE
SUGI_0011680	TRUE	FALSE	TRUE	TRUE	FALSE
SUGI_0011690	FALSE	FALSE	FALSE	TRUE	FALSE
SUGI_0011700	TRUE	FALSE	TRUE	TRUE	FALSE
SUGI_0011710	TRUE	FALSE	TRUE	TRUE	FALSE
SUGI_0011720	FALSE	FALSE	FALSE	TRUE	FALSE
SUGI_0011730	FALSE	FALSE	FALSE	TRUE	FALSE
SUGI_0011740	FALSE	FALSE	FALSE	FALSE	FALSE
SUGI_0011750	FALSE	FALSE	FALSE	FALSE	FALSE
SUGI_0011760	FALSE	FALSE	FALSE	FALSE	FALSE
SUGI_0011770	FALSE	FALSE	FALSE	FALSE	FALSE
SUGI_0011780	TRUE	TRUE	TRUE	TRUE	FALSE
SUGI_0011790	FALSE	FALSE	FALSE	TRUE	FALSE
SUGI_0011800	TRUE	FALSE	TRUE	TRUE	FALSE
SUGI_0011810	FALSE	FALSE	FALSE	TRUE	FALSE
SUGI_0011820	TRUE	TRUE	TRUE	TRUE	FALSE
SUGI_0011830	FALSE	FALSE	FALSE	TRUE	FALSE
SUGI_0011840	FALSE	FALSE	FALSE	TRUE	FALSE
SUGI_0011850	TRUE	TRUE	TRUE	TRUE	FALSE
SUGI_0011860	TRUE	TRUE	TRUE	TRUE	FALSE
SUGI_0011870	TRUE	TRUE	TRUE	TRUE	FALSE
SUGI_0011880	TRUE	TRUE	TRUE	TRUE	FALSE
SUGI_0011890	FALSE	FALSE	FALSE	TRUE	FALSE
SUGI_0011900	FALSE	FALSE	FALSE	TRUE	FALSE
SUGI_0011910	FALSE	FALSE	FALSE	TRUE	FALSE
SUGI_0011920	TRUE	TRUE	TRUE	TRUE	FALSE
SUGI_0011930	TRUE	TRUE	TRUE	TRUE	FALSE
SUGI_0011940	FALSE	FALSE	FALSE	TRUE	FALSE
SUGI_0011950	TRUE	TRUE	FALSE	TRUE	FALSE
SUGI_0011960	TRUE	TRUE	TRUE	TRUE	FALSE
SUGI_0011970	TRUE	TRUE	TRUE	TRUE	FALSE
SUGI_0011980	FALSE	FALSE	FALSE	TRUE	FALSE
SUGI_0011990	TRUE	TRUE	TRUE	TRUE	FALSE
SUGI_0012000	TRUE	TRUE	FALSE	TRUE	FALSE
SUGI_0012010	TRUE	TRUE	TRUE	TRUE	FALSE
SUGI_0012020	FALSE	FALSE	FALSE	TRUE	FALSE
SUGI_0012030	FALSE	FALSE	FALSE	FALSE	FALSE
SUGI_0012040	FALSE	FALSE	FALSE	TRUE	FALSE
SUGI_0012050	TRUE	TRUE	TRUE	TRUE	FALSE
SUGI_0012060	FALSE	FALSE	FALSE	TRUE	FALSE
SUGI_0012070	FALSE	FALSE	FALSE	TRUE	FALSE
SUGI_0012080	FALSE	FALSE	TRUE	FALSE	TRUE
SUGI_0012090	FALSE	FALSE	FALSE	FALSE	FALSE
SUGI_0012100	TRUE	TRUE	TRUE	TRUE	FALSE
SUGI_0012110	FALSE	FALSE	FALSE	FALSE	FALSE
SUGI_0012120	FALSE	FALSE	TRUE	FALSE	TRUE
SUGI_0012130	FALSE	FALSE	FALSE	FALSE	FALSE
SUGI_0012140	FALSE	FALSE	TRUE	FALSE	TRUE
SUGI_0012150	TRUE	TRUE	TRUE	TRUE	FALSE
SUGI_0012160	TRUE	TRUE	TRUE	TRUE	FALSE
SUGI_0012170	FALSE	FALSE	FALSE	TRUE	FALSE
SUGI_0012180	FALSE	FALSE	FALSE	TRUE	FALSE
SUGI_0012190	FALSE	FALSE	FALSE	TRUE	FALSE
SUGI_0012200	TRUE	TRUE	TRUE	TRUE	FALSE
SUGI_0012210	TRUE	TRUE	TRUE	TRUE	FALSE
SUGI_0012220	TRUE	TRUE	FALSE	TRUE	FALSE
SUGI_0012230	FALSE	FALSE	FALSE	TRUE	FALSE
SUGI_0012240	FALSE	FALSE	FALSE	FALSE	FALSE
SUGI_0012250	FALSE	FALSE	FALSE	TRUE	FALSE
SUGI_0012260	FALSE	FALSE	TRUE	FALSE	TRUE
SUGI_0012270	FALSE	FALSE	TRUE	FALSE	FALSE
SUGI_0012280	FALSE	FALSE	TRUE	FALSE	TRUE
SUGI_0012290	FALSE	FALSE	TRUE	FALSE	TRUE
SUGI_0012300	FALSE	FALSE	TRUE	FALSE	TRUE
SUGI_0012310	FALSE	FALSE	TRUE	FALSE	TRUE
SUGI_0012320	TRUE	TRUE	TRUE	TRUE	FALSE
SUGI_0012330	TRUE	TRUE	TRUE	TRUE	FALSE
SUGI_0012340	TRUE	FALSE	TRUE	TRUE	TRUE
SUGI_0012350	FALSE	FALSE	FALSE	TRUE	FALSE
SUGI_0012360	FALSE	FALSE	FALSE	TRUE	FALSE
SUGI_0012370	TRUE	TRUE	FALSE	TRUE	FALSE
SUGI_0012380	FALSE	FALSE	TRUE	FALSE	TRUE
SUGI_0012390	TRUE	TRUE	FALSE	TRUE	FALSE
SUGI_0012400	FALSE	FALSE	FALSE	FALSE	FALSE
SUGI_0012410	FALSE	FALSE	FALSE	TRUE	FALSE
SUGI_0012420	TRUE	TRUE	TRUE	TRUE	FALSE
SUGI_0012430	TRUE	TRUE	TRUE	TRUE	FALSE
SUGI_0012440	TRUE	TRUE	TRUE	TRUE	FALSE
SUGI_0012450	TRUE	TRUE	TRUE	TRUE	FALSE
SUGI_0012460	FALSE	FALSE	FALSE	TRUE	FALSE
SUGI_0012470	TRUE	TRUE	TRUE	TRUE	FALSE
SUGI_0012480	FALSE	FALSE	FALSE	TRUE	FALSE
SUGI_0012490	FALSE	FALSE	FALSE	TRUE	FALSE
SUGI_0012500	TRUE	TRUE	FALSE	TRUE	FALSE
SUGI_0012510	TRUE	TRUE	TRUE	TRUE	FALSE
SUGI_0012520	FALSE	FALSE	FALSE	TRUE	FALSE
SUGI_0012530	TRUE	TRUE	TRUE	TRUE	FALSE
SUGI_0012540	TRUE	TRUE	TRUE	TRUE	FALSE
SUGI_0012550	FALSE	FALSE	FALSE	FALSE	FALSE
SUGI_0012560	FALSE	FALSE	FALSE	FALSE	TRUE
SUGI_0012570	FALSE	FALSE	TRUE	FALSE	TRUE
SUGI_0012580	TRUE	TRUE	TRUE	TRUE	FALSE
SUGI_0012590	TRUE	TRUE	TRUE	TRUE	FALSE
SUGI_0012600	FALSE	FALSE	FALSE	TRUE	FALSE
SUGI_0012610	FALSE	FALSE	FALSE	FALSE	FALSE
SUGI_0012620	TRUE	TRUE	TRUE	TRUE	FALSE
SUGI_0012630	FALSE	FALSE	FALSE	TRUE	FALSE
SUGI_0012640	FALSE	FALSE	FALSE	TRUE	FALSE
SUGI_0012650	TRUE	FALSE	TRUE	TRUE	FALSE
SUGI_0012660	FALSE	FALSE	TRUE	FALSE	FALSE
SUGI_0012670	FALSE	FALSE	FALSE	TRUE	FALSE
SUGI_0012680	FALSE	FALSE	FALSE	TRUE	TRUE
SUGI_0012690	TRUE	TRUE	TRUE	TRUE	FALSE
SUGI_0012700	FALSE	FALSE	FALSE	TRUE	FALSE
SUGI_0012710	FALSE	FALSE	FALSE	TRUE	FALSE
SUGI_0012720	FALSE	FALSE	FALSE	FALSE	FALSE
SUGI_0012730	FALSE	FALSE	FALSE	TRUE	FALSE
SUGI_0012740	TRUE	TRUE	TRUE	TRUE	FALSE
SUGI_0012750	FALSE	FALSE	FALSE	TRUE	FALSE
SUGI_0012760	FALSE	FALSE	FALSE	TRUE	FALSE
SUGI_0012770	TRUE	TRUE	TRUE	TRUE	FALSE
SUGI_0012780	FALSE	FALSE	TRUE	FALSE	TRUE
SUGI_0012790	TRUE	TRUE	FALSE	TRUE	FALSE
SUGI_0012800	FALSE	FALSE	FALSE	TRUE	FALSE
SUGI_0012810	TRUE	TRUE	TRUE	TRUE	FALSE
SUGI_0012820	FALSE	FALSE	FALSE	TRUE	FALSE
SUGI_0012830	FALSE	FALSE	FALSE	FALSE	FALSE
SUGI_0012840	FALSE	FALSE	FALSE	TRUE	FALSE
SUGI_0012850	TRUE	TRUE	TRUE	TRUE	FALSE
SUGI_0012860	FALSE	FALSE	FALSE	TRUE	FALSE
SUGI_0012870	TRUE	TRUE	TRUE	TRUE	FALSE
SUGI_0012880	TRUE	TRUE	TRUE	TRUE	FALSE
SUGI_0012890	TRUE	TRUE	TRUE	TRUE	FALSE
SUGI_0012900	FALSE	FALSE	FALSE	FALSE	FALSE
SUGI_0012910	TRUE	TRUE	TRUE	TRUE	FALSE
SUGI_0012920	FALSE	FALSE	FALSE	TRUE	FALSE
SUGI_0012930	FALSE	FALSE	FALSE	TRUE	FALSE
SUGI_0012940	TRUE	TRUE	TRUE	TRUE	FALSE
SUGI_0012950	FALSE	FALSE	FALSE	TRUE	FALSE
SUGI_0012960	TRUE	TRUE	TRUE	TRUE	FALSE
SUGI_0012970	FALSE	FALSE	TRUE	FALSE	TRUE
SUGI_0012980	FALSE	FALSE	TRUE	FALSE	TRUE
SUGI_0012990	FALSE	FALSE	TRUE	FALSE	TRUE
SUGI_0013000	FALSE	FALSE	TRUE	FALSE	TRUE
SUGI_0013010	FALSE	FALSE	TRUE	FALSE	TRUE
SUGI_0013020	FALSE	FALSE	FALSE	TRUE	FALSE
SUGI_0013030	FALSE	FALSE	TRUE	FALSE	TRUE
SUGI_0013040	FALSE	FALSE	TRUE	FALSE	FALSE
SUGI_0013050	FALSE	FALSE	FALSE	FALSE	FALSE
SUGI_0013060	FALSE	FALSE	FALSE	TRUE	FALSE
SUGI_0013070	FALSE	FALSE	FALSE	TRUE	FALSE
SUGI_0013080	FALSE	FALSE	FALSE	TRUE	FALSE
SUGI_0013090	FALSE	FALSE	FALSE	TRUE	FALSE
SUGI_0013100	FALSE	FALSE	FALSE	TRUE	FALSE
SUGI_0013110	TRUE	TRUE	TRUE	TRUE	FALSE
SUGI_0013120	FALSE	FALSE	TRUE	FALSE	FALSE
SUGI_0013130	FALSE	FALSE	FALSE	FALSE	FALSE
SUGI_0013140	FALSE	FALSE	TRUE	FALSE	FALSE
SUGI_0013150	FALSE	FALSE	FALSE	FALSE	FALSE
SUGI_0013160	FALSE	FALSE	TRUE	FALSE	TRUE
SUGI_0013170	FALSE	FALSE	TRUE	FALSE	FALSE
SUGI_0013180	FALSE	FALSE	FALSE	TRUE	FALSE
SUGI_0013190	TRUE	TRUE	TRUE	TRUE	FALSE
SUGI_0013200	FALSE	FALSE	FALSE	TRUE	FALSE
SUGI_0013210	FALSE	FALSE	FALSE	TRUE	FALSE
SUGI_0013220	FALSE	FALSE	FALSE	FALSE	FALSE
SUGI_0013230	TRUE	TRUE	TRUE	TRUE	FALSE
SUGI_0013240	TRUE	TRUE	FALSE	TRUE	FALSE
SUGI_0013250	FALSE	FALSE	FALSE	TRUE	FALSE
SUGI_0013260	FALSE	FALSE	TRUE	FALSE	TRUE
SUGI_0013270	FALSE	FALSE	TRUE	FALSE	TRUE
SUGI_0013280	FALSE	FALSE	FALSE	FALSE	FALSE
SUGI_0013290	TRUE	TRUE	TRUE	TRUE	FALSE
SUGI_0013300	FALSE	FALSE	FALSE	TRUE	FALSE
SUGI_0013310	TRUE	TRUE	TRUE	TRUE	FALSE
SUGI_0013320	TRUE	TRUE	TRUE	TRUE	FALSE
SUGI_0013330	TRUE	TRUE	TRUE	TRUE	FALSE
SUGI_0013340	TRUE	TRUE	TRUE	TRUE	FALSE
SUGI_0013350	FALSE	FALSE	FALSE	TRUE	FALSE
SUGI_0013360	TRUE	TRUE	TRUE	TRUE	FALSE
SUGI_0013370	FALSE	FALSE	FALSE	TRUE	FALSE
SUGI_0013380	TRUE	TRUE	TRUE	TRUE	FALSE
SUGI_0013390	TRUE	TRUE	TRUE	TRUE	FALSE
SUGI_0013400	FALSE	FALSE	TRUE	FALSE	TRUE
SUGI_0013410	FALSE	FALSE	FALSE	FALSE	FALSE
SUGI_0013420	FALSE	FALSE	FALSE	FALSE	FALSE
SUGI_0013430	FALSE	FALSE	TRUE	FALSE	FALSE
SUGI_0013440	TRUE	TRUE	TRUE	TRUE	FALSE
SUGI_0013450	TRUE	TRUE	TRUE	TRUE	FALSE
SUGI_0013460	TRUE	TRUE	TRUE	TRUE	FALSE
SUGI_0013470	FALSE	FALSE	FALSE	TRUE	FALSE
SUGI_0013480	TRUE	TRUE	TRUE	TRUE	FALSE
SUGI_0013490	FALSE	FALSE	FALSE	TRUE	FALSE
SUGI_0013500	TRUE	TRUE	TRUE	TRUE	FALSE
SUGI_0013510	FALSE	FALSE	FALSE	TRUE	FALSE
SUGI_0013520	FALSE	FALSE	FALSE	TRUE	FALSE
SUGI_0013530	TRUE	TRUE	TRUE	TRUE	FALSE
SUGI_0013540	FALSE	TRUE	FALSE	FALSE	FALSE
SUGI_0013550	TRUE	TRUE	TRUE	TRUE	FALSE
SUGI_0013560	FALSE	FALSE	FALSE	FALSE	FALSE
SUGI_0013570	FALSE	FALSE	FALSE	FALSE	FALSE
SUGI_0013580	FALSE	FALSE	FALSE	FALSE	FALSE
SUGI_0013590	TRUE	TRUE	TRUE	TRUE	FALSE
SUGI_0013600	FALSE	FALSE	FALSE	TRUE	FALSE
SUGI_0013610	FALSE	FALSE	TRUE	FALSE	FALSE
SUGI_0013620	FALSE	FALSE	TRUE	FALSE	TRUE
SUGI_0013630	FALSE	FALSE	FALSE	TRUE	FALSE
SUGI_0013640	FALSE	FALSE	FALSE	TRUE	FALSE
SUGI_0013650	TRUE	TRUE	TRUE	TRUE	FALSE
SUGI_0013660	FALSE	FALSE	FALSE	TRUE	FALSE
SUGI_0013670	FALSE	FALSE	FALSE	TRUE	FALSE
SUGI_0013680	TRUE	TRUE	TRUE	TRUE	FALSE
SUGI_0013690	FALSE	FALSE	FALSE	TRUE	FALSE
SUGI_0013700	FALSE	FALSE	FALSE	FALSE	FALSE
SUGI_0013710	FALSE	FALSE	FALSE	TRUE	FALSE
SUGI_0013720	FALSE	FALSE	FALSE	TRUE	FALSE
SUGI_0013730	FALSE	FALSE	FALSE	TRUE	FALSE
SUGI_0013740	TRUE	TRUE	FALSE	TRUE	FALSE
SUGI_0013750	TRUE	TRUE	TRUE	TRUE	FALSE
SUGI_0013760	FALSE	FALSE	FALSE	FALSE	FALSE
SUGI_0013770	FALSE	FALSE	FALSE	TRUE	FALSE
SUGI_0013780	TRUE	TRUE	TRUE	TRUE	FALSE
SUGI_0013790	TRUE	TRUE	TRUE	TRUE	FALSE
SUGI_0013800	TRUE	TRUE	TRUE	TRUE	FALSE
SUGI_0013810	FALSE	FALSE	FALSE	TRUE	FALSE
SUGI_0013820	FALSE	FALSE	FALSE	TRUE	FALSE
SUGI_0013830	TRUE	TRUE	TRUE	TRUE	FALSE
SUGI_0013840	FALSE	FALSE	FALSE	TRUE	TRUE
SUGI_0013850	TRUE	TRUE	TRUE	TRUE	FALSE
SUGI_0013860	TRUE	TRUE	TRUE	TRUE	FALSE
SUGI_0013870	FALSE	TRUE	FALSE	FALSE	FALSE
SUGI_0013880	TRUE	TRUE	TRUE	TRUE	FALSE
SUGI_0013890	FALSE	FALSE	FALSE	TRUE	FALSE
SUGI_0013900	FALSE	FALSE	FALSE	TRUE	FALSE
SUGI_0013910	TRUE	TRUE	TRUE	TRUE	FALSE
SUGI_0013920	TRUE	TRUE	TRUE	TRUE	FALSE
SUGI_0013930	FALSE	FALSE	FALSE	TRUE	FALSE
SUGI_0013940	TRUE	TRUE	TRUE	TRUE	FALSE
SUGI_0013950	TRUE	TRUE	FALSE	TRUE	TRUE
SUGI_0013960	FALSE	FALSE	FALSE	TRUE	FALSE
SUGI_0013970	TRUE	TRUE	TRUE	TRUE	FALSE
SUGI_0013980	FALSE	FALSE	FALSE	TRUE	FALSE
SUGI_0013990	FALSE	FALSE	FALSE	TRUE	FALSE
SUGI_0014000	FALSE	FALSE	TRUE	FALSE	FALSE
SUGI_0014010	FALSE	FALSE	TRUE	FALSE	TRUE
SUGI_0014020	FALSE	FALSE	TRUE	FALSE	FALSE
SUGI_0014030	TRUE	TRUE	TRUE	TRUE	FALSE
SUGI_0014040	TRUE	TRUE	TRUE	TRUE	FALSE
SUGI_0014050	FALSE	FALSE	FALSE	TRUE	FALSE
SUGI_0014060	TRUE	TRUE	TRUE	TRUE	FALSE
SUGI_0014070	FALSE	FALSE	FALSE	TRUE	FALSE
SUGI_0014080	FALSE	FALSE	FALSE	TRUE	FALSE
SUGI_0014090	FALSE	FALSE	FALSE	TRUE	FALSE
SUGI_0014100	FALSE	FALSE	FALSE	TRUE	FALSE
SUGI_0014110	TRUE	TRUE	TRUE	TRUE	FALSE
SUGI_0014120	FALSE	FALSE	FALSE	TRUE	FALSE
SUGI_0014130	FALSE	FALSE	FALSE	TRUE	FALSE
SUGI_0014140	TRUE	TRUE	TRUE	TRUE	FALSE
SUGI_0014150	TRUE	TRUE	FALSE	TRUE	FALSE
SUGI_0014160	FALSE	FALSE	FALSE	TRUE	FALSE
SUGI_0014170	FALSE	FALSE	FALSE	FALSE	FALSE
SUGI_0014180	FALSE	FALSE	FALSE	FALSE	FALSE
SUGI_0014190	FALSE	FALSE	FALSE	FALSE	FALSE
SUGI_0014200	FALSE	FALSE	TRUE	FALSE	TRUE
SUGI_0014210	FALSE	FALSE	FALSE	TRUE	FALSE
SUGI_0014220	FALSE	FALSE	FALSE	TRUE	FALSE
SUGI_0014230	TRUE	FALSE	TRUE	TRUE	FALSE
SUGI_0014240	FALSE	FALSE	FALSE	TRUE	FALSE
SUGI_0014250	TRUE	FALSE	TRUE	TRUE	FALSE
SUGI_0014260	TRUE	TRUE	TRUE	TRUE	FALSE
SUGI_0014270	FALSE	FALSE	FALSE	TRUE	FALSE
SUGI_0014280	TRUE	TRUE	FALSE	TRUE	FALSE
SUGI_0014290	TRUE	TRUE	FALSE	TRUE	FALSE
SUGI_0014300	TRUE	TRUE	TRUE	TRUE	FALSE
SUGI_0014310	TRUE	TRUE	TRUE	TRUE	FALSE
SUGI_0014320	TRUE	TRUE	TRUE	TRUE	FALSE
SUGI_0014330	FALSE	FALSE	FALSE	TRUE	FALSE
SUGI_0014340	TRUE	TRUE	TRUE	TRUE	FALSE
SUGI_0014350	TRUE	TRUE	TRUE	TRUE	FALSE
SUGI_0014360	TRUE	FALSE	TRUE	TRUE	FALSE
SUGI_0014370	TRUE	FALSE	TRUE	TRUE	FALSE
SUGI_0014380	TRUE	TRUE	TRUE	TRUE	FALSE
SUGI_0014390	TRUE	FALSE	TRUE	TRUE	FALSE
SUGI_0014400	TRUE	FALSE	TRUE	TRUE	FALSE
SUGI_0014410	FALSE	FALSE	TRUE	FALSE	TRUE
SUGI_0014420	FALSE	FALSE	TRUE	FALSE	TRUE
SUGI_0014430	TRUE	FALSE	TRUE	TRUE	FALSE
SUGI_0014440	FALSE	FALSE	FALSE	TRUE	FALSE
SUGI_0014450	TRUE	TRUE	TRUE	TRUE	FALSE
SUGI_0014460	TRUE	TRUE	TRUE	TRUE	FALSE
SUGI_0014470	FALSE	FALSE	FALSE	TRUE	FALSE
SUGI_0014480	FALSE	FALSE	FALSE	TRUE	FALSE
SUGI_0014490	TRUE	TRUE	FALSE	TRUE	FALSE
SUGI_0014500	TRUE	TRUE	FALSE	TRUE	FALSE
SUGI_0014510	TRUE	TRUE	TRUE	TRUE	FALSE
SUGI_0014520	TRUE	TRUE	FALSE	TRUE	FALSE
SUGI_0014530	FALSE	FALSE	FALSE	TRUE	FALSE
SUGI_0014540	TRUE	TRUE	TRUE	TRUE	FALSE
SUGI_0014550	TRUE	TRUE	TRUE	TRUE	FALSE
SUGI_0014560	TRUE	TRUE	TRUE	TRUE	FALSE
SUGI_0014570	FALSE	FALSE	FALSE	TRUE	FALSE
SUGI_0014580	FALSE	FALSE	FALSE	TRUE	FALSE
SUGI_0014590	TRUE	FALSE	TRUE	TRUE	FALSE
SUGI_0014600	FALSE	FALSE	FALSE	TRUE	FALSE
SUGI_0014610	TRUE	TRUE	TRUE	TRUE	FALSE
SUGI_0014620	FALSE	FALSE	FALSE	TRUE	FALSE
SUGI_0014630	TRUE	TRUE	TRUE	TRUE	FALSE
SUGI_0014640	TRUE	TRUE	TRUE	TRUE	FALSE
SUGI_0014650	TRUE	TRUE	FALSE	TRUE	FALSE
SUGI_0014660	TRUE	TRUE	TRUE	TRUE	FALSE
SUGI_0014670	FALSE	FALSE	FALSE	TRUE	FALSE
SUGI_0014680	FALSE	FALSE	FALSE	TRUE	FALSE
SUGI_0014690	FALSE	FALSE	FALSE	TRUE	FALSE
SUGI_0014700	FALSE	FALSE	FALSE	TRUE	FALSE
SUGI_0014710	FALSE	FALSE	FALSE	TRUE	FALSE
SUGI_0014720	FALSE	FALSE	FALSE	FALSE	FALSE
SUGI_0014730	TRUE	FALSE	TRUE	TRUE	FALSE
SUGI_0014740	FALSE	FALSE	FALSE	TRUE	FALSE
SUGI_0014750	TRUE	TRUE	FALSE	TRUE	FALSE
SUGI_0014760	FALSE	FALSE	FALSE	TRUE	FALSE
SUGI_0014770	FALSE	FALSE	TRUE	FALSE	TRUE
SUGI_0014780	FALSE	FALSE	FALSE	TRUE	FALSE
SUGI_0014790	FALSE	FALSE	FALSE	TRUE	FALSE
SUGI_0014800	TRUE	TRUE	FALSE	TRUE	FALSE
SUGI_0014810	FALSE	FALSE	FALSE	TRUE	FALSE
SUGI_0014820	TRUE	TRUE	FALSE	TRUE	FALSE
SUGI_0014830	FALSE	FALSE	FALSE	TRUE	FALSE
SUGI_0014840	TRUE	TRUE	FALSE	TRUE	FALSE
SUGI_0014850	TRUE	TRUE	FALSE	TRUE	FALSE
SUGI_0014860	FALSE	FALSE	TRUE	FALSE	FALSE
SUGI_0014870	FALSE	FALSE	TRUE	FALSE	TRUE
SUGI_0014880	FALSE	FALSE	TRUE	FALSE	FALSE
SUGI_0014890	FALSE	FALSE	FALSE	FALSE	FALSE
SUGI_0014900	FALSE	FALSE	FALSE	FALSE	FALSE
SUGI_0014910	FALSE	FALSE	TRUE	FALSE	TRUE
SUGI_0014920	FALSE	FALSE	TRUE	FALSE	TRUE
SUGI_0014930	FALSE	FALSE	FALSE	FALSE	FALSE
SUGI_0014940	FALSE	FALSE	FALSE	FALSE	FALSE
SUGI_0014950	TRUE	TRUE	TRUE	TRUE	FALSE
SUGI_0014960	TRUE	TRUE	TRUE	TRUE	FALSE
SUGI_0014970	TRUE	TRUE	TRUE	TRUE	FALSE
SUGI_0014980	TRUE	TRUE	FALSE	TRUE	FALSE
SUGI_0014990	FALSE	FALSE	FALSE	FALSE	FALSE
SUGI_0015000	FALSE	FALSE	TRUE	FALSE	FALSE
SUGI_0015010	FALSE	FALSE	FALSE	FALSE	FALSE
SUGI_0015020	TRUE	TRUE	FALSE	TRUE	FALSE
SUGI_0015030	TRUE	TRUE	TRUE	TRUE	FALSE
SUGI_0015040	TRUE	TRUE	TRUE	TRUE	FALSE
SUGI_0015050	FALSE	FALSE	FALSE	TRUE	FALSE
SUGI_0015060	TRUE	TRUE	TRUE	TRUE	FALSE
SUGI_0015070	TRUE	TRUE	TRUE	TRUE	FALSE
SUGI_0015080	TRUE	TRUE	FALSE	TRUE	FALSE
SUGI_0015090	TRUE	TRUE	TRUE	TRUE	FALSE
SUGI_0015100	TRUE	TRUE	TRUE	TRUE	FALSE
SUGI_0015110	TRUE	TRUE	FALSE	TRUE	FALSE
SUGI_0015120	FALSE	FALSE	FALSE	TRUE	FALSE
SUGI_0015130	FALSE	FALSE	FALSE	TRUE	FALSE
SUGI_0015140	TRUE	TRUE	TRUE	TRUE	FALSE
SUGI_0015150	FALSE	FALSE	FALSE	TRUE	FALSE
SUGI_0015160	TRUE	TRUE	TRUE	TRUE	FALSE
SUGI_0015170	FALSE	FALSE	FALSE	TRUE	FALSE
SUGI_0015180	TRUE	TRUE	TRUE	TRUE	FALSE
SUGI_0015190	FALSE	FALSE	FALSE	TRUE	FALSE
SUGI_0015200	FALSE	FALSE	FALSE	FALSE	FALSE
SUGI_0015210	FALSE	FALSE	FALSE	TRUE	FALSE
SUGI_0015220	FALSE	FALSE	FALSE	TRUE	FALSE
SUGI_0015230	TRUE	FALSE	TRUE	TRUE	FALSE
SUGI_0015240	TRUE	TRUE	TRUE	TRUE	FALSE
SUGI_0015250	TRUE	TRUE	TRUE	TRUE	FALSE
SUGI_0015260	TRUE	TRUE	TRUE	TRUE	FALSE
SUGI_0015270	TRUE	TRUE	TRUE	TRUE	FALSE
SUGI_0015280	TRUE	TRUE	TRUE	TRUE	FALSE
SUGI_0015290	TRUE	TRUE	TRUE	TRUE	FALSE
SUGI_0015300	FALSE	FALSE	FALSE	TRUE	FALSE
SUGI_0015310	FALSE	FALSE	FALSE	FALSE	FALSE
SUGI_0015320	FALSE	FALSE	TRUE	FALSE	FALSE
SUGI_0015330	FALSE	FALSE	TRUE	FALSE	TRUE
SUGI_0015340	FALSE	FALSE	FALSE	FALSE	FALSE
SUGI_0015350	TRUE	FALSE	TRUE	TRUE	FALSE
SUGI_0015360	TRUE	FALSE	TRUE	TRUE	FALSE
SUGI_0015370	FALSE	FALSE	FALSE	TRUE	FALSE
SUGI_0015380	FALSE	FALSE	FALSE	TRUE	FALSE
SUGI_0015390	FALSE	FALSE	FALSE	TRUE	FALSE
SUGI_0015400	FALSE	FALSE	FALSE	TRUE	FALSE
SUGI_0015410	TRUE	TRUE	TRUE	TRUE	FALSE
SUGI_0015420	FALSE	FALSE	FALSE	TRUE	FALSE
SUGI_0015430	TRUE	FALSE	TRUE	TRUE	FALSE
SUGI_0015440	FALSE	FALSE	FALSE	TRUE	FALSE
SUGI_0015450	FALSE	FALSE	FALSE	TRUE	FALSE
SUGI_0015460	TRUE	TRUE	TRUE	TRUE	FALSE
SUGI_0015470	FALSE	FALSE	FALSE	TRUE	FALSE
SUGI_0015480	FALSE	FALSE	FALSE	TRUE	FALSE
SUGI_0015490	FALSE	FALSE	FALSE	TRUE	FALSE
SUGI_0015500	FALSE	FALSE	FALSE	TRUE	FALSE
SUGI_0015510	TRUE	TRUE	TRUE	TRUE	FALSE
SUGI_0015520	TRUE	TRUE	TRUE	TRUE	FALSE
SUGI_0015530	TRUE	TRUE	FALSE	TRUE	FALSE
SUGI_0015540	FALSE	FALSE	FALSE	TRUE	FALSE
SUGI_0015550	TRUE	TRUE	FALSE	TRUE	FALSE
SUGI_0015560	TRUE	TRUE	FALSE	TRUE	FALSE
SUGI_0015570	TRUE	TRUE	FALSE	TRUE	FALSE
SUGI_0015580	TRUE	TRUE	TRUE	TRUE	FALSE
SUGI_0015590	TRUE	TRUE	TRUE	TRUE	FALSE
SUGI_0015600	TRUE	TRUE	FALSE	TRUE	FALSE
SUGI_0015610	TRUE	TRUE	TRUE	TRUE	FALSE
SUGI_0015620	TRUE	TRUE	TRUE	TRUE	FALSE
SUGI_0015630	TRUE	TRUE	FALSE	TRUE	FALSE
SUGI_0015640	TRUE	TRUE	FALSE	TRUE	FALSE
SUGI_0015650	TRUE	TRUE	FALSE	TRUE	FALSE
SUGI_0015660	TRUE	TRUE	FALSE	TRUE	FALSE
SUGI_0015670	TRUE	TRUE	FALSE	TRUE	FALSE
SUGI_0015680	FALSE	FALSE	TRUE	FALSE	FALSE
SUGI_0015690	FALSE	FALSE	TRUE	FALSE	TRUE
SUGI_0015700	FALSE	FALSE	TRUE	FALSE	FALSE
SUGI_0015710	FALSE	FALSE	FALSE	FALSE	FALSE
SUGI_0015720	FALSE	FALSE	TRUE	FALSE	TRUE
SUGI_0015730	FALSE	FALSE	FALSE	FALSE	FALSE
SUGI_0015740	FALSE	FALSE	FALSE	TRUE	FALSE
SUGI_0015750	FALSE	FALSE	FALSE	TRUE	FALSE
SUGI_0015760	TRUE	TRUE	FALSE	TRUE	FALSE
SUGI_0015770	TRUE	TRUE	FALSE	TRUE	FALSE
SUGI_0015780	TRUE	TRUE	FALSE	TRUE	FALSE
SUGI_0015790	TRUE	TRUE	FALSE	TRUE	FALSE
SUGI_0015800	TRUE	TRUE	FALSE	TRUE	FALSE
SUGI_0015810	FALSE	FALSE	FALSE	TRUE	FALSE
SUGI_0015820	TRUE	TRUE	FALSE	TRUE	FALSE
SUGI_0015830	TRUE	TRUE	FALSE	TRUE	FALSE
SUGI_0015840	TRUE	TRUE	FALSE	TRUE	FALSE
SUGI_0015850	TRUE	TRUE	FALSE	TRUE	FALSE
SUGI_0015860	TRUE	TRUE	FALSE	TRUE	FALSE
SUGI_0015870	FALSE	FALSE	TRUE	FALSE	FALSE
SUGI_0015880	FALSE	FALSE	TRUE	FALSE	TRUE
SUGI_0015890	FALSE	FALSE	FALSE	TRUE	FALSE
SUGI_0015900	TRUE	TRUE	TRUE	TRUE	FALSE
SUGI_0015910	FALSE	FALSE	FALSE	TRUE	FALSE
SUGI_0015920	FALSE	FALSE	FALSE	TRUE	FALSE
SUGI_0015930	TRUE	TRUE	FALSE	TRUE	FALSE
SUGI_0015940	FALSE	FALSE	FALSE	TRUE	FALSE
SUGI_0015950	FALSE	FALSE	FALSE	TRUE	FALSE
SUGI_0015960	FALSE	FALSE	FALSE	TRUE	FALSE
SUGI_0015970	FALSE	FALSE	FALSE	TRUE	FALSE
SUGI_0015980	TRUE	TRUE	FALSE	TRUE	FALSE
SUGI_0015990	TRUE	FALSE	TRUE	TRUE	FALSE
SUGI_0016000	FALSE	FALSE	FALSE	TRUE	FALSE
SUGI_0016010	FALSE	FALSE	FALSE	TRUE	FALSE
SUGI_0016020	FALSE	FALSE	FALSE	TRUE	FALSE
SUGI_0016030	TRUE	TRUE	TRUE	TRUE	FALSE
SUGI_0016040	FALSE	FALSE	FALSE	TRUE	FALSE
SUGI_0016050	FALSE	FALSE	FALSE	TRUE	FALSE
SUGI_0016060	TRUE	FALSE	TRUE	TRUE	FALSE
SUGI_0016070	FALSE	FALSE	TRUE	FALSE	TRUE
SUGI_0016080	TRUE	TRUE	FALSE	TRUE	FALSE
SUGI_0016090	TRUE	TRUE	TRUE	TRUE	FALSE
SUGI_0016100	FALSE	FALSE	FALSE	TRUE	FALSE
SUGI_0016110	FALSE	FALSE	FALSE	TRUE	FALSE
SUGI_0016120	FALSE	TRUE	FALSE	FALSE	FALSE
SUGI_0016130	TRUE	TRUE	TRUE	TRUE	FALSE
SUGI_0016140	FALSE	FALSE	FALSE	FALSE	FALSE
SUGI_0016150	TRUE	TRUE	TRUE	TRUE	FALSE
SUGI_0016160	FALSE	FALSE	FALSE	TRUE	FALSE
SUGI_0016170	FALSE	FALSE	FALSE	TRUE	FALSE
SUGI_0016180	TRUE	TRUE	FALSE	TRUE	FALSE
SUGI_0016190	TRUE	TRUE	TRUE	TRUE	FALSE
SUGI_0016200	TRUE	FALSE	TRUE	TRUE	TRUE
SUGI_0016210	TRUE	TRUE	TRUE	TRUE	FALSE
SUGI_0016220	FALSE	FALSE	FALSE	TRUE	FALSE
SUGI_0016230	TRUE	TRUE	TRUE	TRUE	FALSE
SUGI_0016240	FALSE	TRUE	FALSE	FALSE	FALSE
SUGI_0016250	TRUE	TRUE	TRUE	TRUE	FALSE
SUGI_0016260	TRUE	TRUE	TRUE	TRUE	FALSE
SUGI_0016270	TRUE	TRUE	FALSE	TRUE	FALSE
SUGI_0016280	FALSE	FALSE	FALSE	TRUE	FALSE
SUGI_0016290	FALSE	FALSE	FALSE	TRUE	FALSE
SUGI_0016300	FALSE	FALSE	FALSE	TRUE	FALSE
SUGI_0016310	FALSE	FALSE	FALSE	TRUE	FALSE
SUGI_0016320	FALSE	FALSE	FALSE	TRUE	FALSE
SUGI_0016330	FALSE	FALSE	FALSE	FALSE	FALSE
SUGI_0016340	FALSE	FALSE	FALSE	TRUE	FALSE
SUGI_0016350	FALSE	FALSE	FALSE	TRUE	FALSE
SUGI_0016360	FALSE	FALSE	FALSE	TRUE	FALSE
SUGI_0016370	TRUE	TRUE	TRUE	TRUE	FALSE
SUGI_0016380	FALSE	FALSE	FALSE	FALSE	FALSE
SUGI_0016390	FALSE	FALSE	FALSE	TRUE	FALSE
SUGI_0016400	TRUE	TRUE	TRUE	TRUE	FALSE
SUGI_0016410	TRUE	TRUE	TRUE	TRUE	FALSE
SUGI_0016420	TRUE	TRUE	FALSE	TRUE	FALSE
SUGI_0016430	FALSE	FALSE	FALSE	TRUE	FALSE
SUGI_0016440	TRUE	TRUE	FALSE	TRUE	FALSE
SUGI_0016450	TRUE	TRUE	TRUE	TRUE	FALSE
SUGI_0016460	TRUE	TRUE	TRUE	TRUE	FALSE
SUGI_0016470	FALSE	FALSE	FALSE	TRUE	FALSE
SUGI_0016480	FALSE	FALSE	FALSE	TRUE	FALSE
SUGI_0016490	FALSE	FALSE	FALSE	FALSE	FALSE
SUGI_0016500	FALSE	FALSE	TRUE	FALSE	TRUE
SUGI_0016510	TRUE	TRUE	TRUE	TRUE	FALSE
SUGI_0016520	FALSE	FALSE	FALSE	TRUE	FALSE
SUGI_0016530	TRUE	TRUE	TRUE	TRUE	FALSE
SUGI_0016540	FALSE	FALSE	FALSE	TRUE	FALSE
SUGI_0016550	FALSE	FALSE	FALSE	TRUE	FALSE
SUGI_0016560	FALSE	FALSE	FALSE	TRUE	FALSE
SUGI_0016570	TRUE	TRUE	TRUE	TRUE	FALSE
SUGI_0016580	FALSE	FALSE	FALSE	TRUE	FALSE
SUGI_0016590	TRUE	TRUE	TRUE	TRUE	FALSE
SUGI_0016600	TRUE	TRUE	FALSE	TRUE	FALSE
SUGI_0016610	FALSE	FALSE	FALSE	TRUE	FALSE
SUGI_0016620	TRUE	TRUE	TRUE	TRUE	FALSE
SUGI_0016630	FALSE	FALSE	FALSE	TRUE	FALSE
SUGI_0016640	TRUE	FALSE	TRUE	TRUE	FALSE
SUGI_0016650	TRUE	TRUE	TRUE	TRUE	FALSE
SUGI_0016660	TRUE	TRUE	FALSE	TRUE	FALSE
SUGI_0016670	FALSE	FALSE	FALSE	FALSE	FALSE
SUGI_0016680	TRUE	TRUE	TRUE	TRUE	FALSE
SUGI_0016690	FALSE	FALSE	FALSE	TRUE	FALSE
SUGI_0016700	TRUE	TRUE	TRUE	TRUE	FALSE
SUGI_0016710	TRUE	TRUE	TRUE	TRUE	FALSE
SUGI_0016720	TRUE	TRUE	TRUE	TRUE	FALSE
SUGI_0016730	TRUE	TRUE	TRUE	TRUE	FALSE
SUGI_0016740	FALSE	FALSE	FALSE	TRUE	FALSE
SUGI_0016750	FALSE	FALSE	FALSE	TRUE	FALSE
SUGI_0016760	FALSE	FALSE	FALSE	TRUE	FALSE
SUGI_0016770	TRUE	TRUE	TRUE	TRUE	FALSE
SUGI_0016780	TRUE	TRUE	TRUE	TRUE	FALSE
SUGI_0016790	TRUE	FALSE	TRUE	TRUE	FALSE
SUGI_0016800	TRUE	FALSE	TRUE	TRUE	FALSE
SUGI_0016810	FALSE	FALSE	FALSE	TRUE	FALSE
SUGI_0016820	TRUE	FALSE	TRUE	TRUE	FALSE
SUGI_0016830	FALSE	FALSE	FALSE	TRUE	FALSE
SUGI_0016840	TRUE	TRUE	TRUE	TRUE	FALSE
SUGI_0016850	TRUE	TRUE	TRUE	TRUE	FALSE
SUGI_0016860	FALSE	FALSE	FALSE	TRUE	FALSE
SUGI_0016870	FALSE	FALSE	FALSE	TRUE	FALSE
SUGI_0016880	TRUE	FALSE	TRUE	TRUE	FALSE
SUGI_0016890	FALSE	FALSE	FALSE	TRUE	FALSE
SUGI_0016900	TRUE	TRUE	FALSE	TRUE	FALSE
SUGI_0016910	FALSE	FALSE	FALSE	TRUE	FALSE
SUGI_0016920	TRUE	TRUE	TRUE	TRUE	FALSE
SUGI_0016930	FALSE	FALSE	FALSE	TRUE	FALSE
SUGI_0016940	TRUE	FALSE	TRUE	TRUE	FALSE
SUGI_0016950	TRUE	FALSE	TRUE	TRUE	FALSE
SUGI_0016960	TRUE	FALSE	TRUE	TRUE	FALSE
SUGI_0016970	TRUE	TRUE	TRUE	TRUE	FALSE
SUGI_0016980	TRUE	TRUE	FALSE	TRUE	FALSE
SUGI_0016990	TRUE	FALSE	TRUE	TRUE	FALSE
SUGI_0017000	TRUE	TRUE	TRUE	TRUE	FALSE
SUGI_0017010	FALSE	FALSE	FALSE	TRUE	FALSE
SUGI_0017020	FALSE	FALSE	FALSE	TRUE	FALSE
SUGI_0017030	TRUE	FALSE	TRUE	TRUE	FALSE
SUGI_0017040	TRUE	FALSE	TRUE	TRUE	FALSE
SUGI_0017050	FALSE	FALSE	FALSE	TRUE	FALSE
SUGI_0017060	TRUE	FALSE	TRUE	TRUE	FALSE
SUGI_0017070	TRUE	FALSE	TRUE	TRUE	FALSE
SUGI_0017080	FALSE	FALSE	FALSE	TRUE	FALSE
SUGI_0017090	FALSE	FALSE	FALSE	TRUE	FALSE
SUGI_0017100	FALSE	FALSE	FALSE	TRUE	FALSE
SUGI_0017110	TRUE	FALSE	TRUE	TRUE	FALSE
SUGI_0017120	TRUE	TRUE	FALSE	TRUE	FALSE
SUGI_0017130	TRUE	TRUE	TRUE	TRUE	FALSE
SUGI_0017140	FALSE	FALSE	FALSE	TRUE	FALSE
SUGI_0017150	FALSE	FALSE	FALSE	TRUE	FALSE
SUGI_0017160	FALSE	FALSE	FALSE	TRUE	FALSE
SUGI_0017170	TRUE	TRUE	FALSE	TRUE	FALSE
SUGI_0017180	TRUE	TRUE	TRUE	TRUE	FALSE
SUGI_0017190	TRUE	TRUE	TRUE	TRUE	FALSE
SUGI_0017200	FALSE	FALSE	FALSE	FALSE	FALSE
SUGI_0017210	TRUE	TRUE	TRUE	TRUE	FALSE
SUGI_0017220	FALSE	FALSE	FALSE	TRUE	FALSE
SUGI_0017230	TRUE	FALSE	TRUE	TRUE	FALSE
SUGI_0017240	FALSE	FALSE	FALSE	TRUE	FALSE
SUGI_0017250	FALSE	FALSE	FALSE	TRUE	FALSE
SUGI_0017260	FALSE	FALSE	FALSE	TRUE	FALSE
SUGI_0017270	FALSE	FALSE	FALSE	TRUE	FALSE
SUGI_0017280	TRUE	TRUE	TRUE	TRUE	FALSE
SUGI_0017290	TRUE	FALSE	TRUE	TRUE	FALSE
SUGI_0017300	FALSE	FALSE	FALSE	TRUE	FALSE
SUGI_0017310	FALSE	FALSE	FALSE	FALSE	FALSE
SUGI_0017320	TRUE	FALSE	TRUE	TRUE	FALSE
SUGI_0017330	TRUE	FALSE	TRUE	TRUE	FALSE
SUGI_0017340	FALSE	FALSE	FALSE	TRUE	FALSE
SUGI_0017350	FALSE	FALSE	FALSE	TRUE	FALSE
SUGI_0017360	FALSE	FALSE	FALSE	TRUE	FALSE
SUGI_0017370	TRUE	TRUE	FALSE	TRUE	FALSE
SUGI_0017380	TRUE	TRUE	TRUE	TRUE	FALSE
SUGI_0017390	FALSE	FALSE	FALSE	TRUE	FALSE
SUGI_0017400	FALSE	FALSE	FALSE	TRUE	FALSE
SUGI_0017410	TRUE	TRUE	TRUE	TRUE	FALSE
SUGI_0017420	TRUE	TRUE	TRUE	TRUE	FALSE
SUGI_0017430	TRUE	TRUE	TRUE	TRUE	FALSE
SUGI_0017440	FALSE	FALSE	FALSE	TRUE	FALSE
SUGI_0017450	TRUE	TRUE	TRUE	TRUE	FALSE
SUGI_0017460	FALSE	FALSE	FALSE	FALSE	FALSE
SUGI_0017470	FALSE	FALSE	FALSE	FALSE	FALSE
SUGI_0017480	FALSE	FALSE	TRUE	FALSE	FALSE
SUGI_0017490	FALSE	FALSE	TRUE	FALSE	TRUE
SUGI_0017500	FALSE	FALSE	FALSE	FALSE	FALSE
SUGI_0017510	TRUE	TRUE	TRUE	TRUE	FALSE
SUGI_0017520	TRUE	TRUE	TRUE	TRUE	FALSE
SUGI_0017530	FALSE	FALSE	FALSE	TRUE	FALSE
SUGI_0017540	TRUE	FALSE	TRUE	TRUE	FALSE
SUGI_0017550	TRUE	FALSE	TRUE	TRUE	FALSE
SUGI_0017560	FALSE	FALSE	FALSE	TRUE	FALSE
SUGI_0017570	FALSE	FALSE	FALSE	TRUE	FALSE
SUGI_0017580	FALSE	FALSE	TRUE	FALSE	TRUE
SUGI_0017590	FALSE	FALSE	TRUE	FALSE	TRUE
SUGI_0017600	TRUE	TRUE	TRUE	TRUE	FALSE
SUGI_0017610	TRUE	TRUE	TRUE	TRUE	FALSE
SUGI_0017620	TRUE	TRUE	TRUE	TRUE	FALSE
SUGI_0017630	TRUE	TRUE	TRUE	TRUE	FALSE
SUGI_0017640	TRUE	TRUE	FALSE	TRUE	FALSE
SUGI_0017650	FALSE	FALSE	FALSE	TRUE	FALSE
SUGI_0017660	TRUE	TRUE	TRUE	TRUE	FALSE
SUGI_0017670	TRUE	FALSE	TRUE	TRUE	FALSE
SUGI_0017680	TRUE	TRUE	TRUE	TRUE	FALSE
SUGI_0017690	FALSE	FALSE	FALSE	TRUE	FALSE
SUGI_0017700	TRUE	TRUE	TRUE	TRUE	FALSE
SUGI_0017710	TRUE	TRUE	TRUE	TRUE	FALSE
SUGI_0017720	FALSE	FALSE	FALSE	TRUE	FALSE
SUGI_0017730	TRUE	TRUE	TRUE	TRUE	FALSE
SUGI_0017740	FALSE	FALSE	FALSE	TRUE	FALSE
SUGI_0017750	FALSE	FALSE	FALSE	TRUE	FALSE
SUGI_0017760	TRUE	TRUE	TRUE	TRUE	FALSE
SUGI_0017770	FALSE	FALSE	FALSE	TRUE	FALSE
SUGI_0017780	TRUE	FALSE	TRUE	TRUE	FALSE
SUGI_0017790	FALSE	FALSE	TRUE	FALSE	TRUE
SUGI_0017800	FALSE	FALSE	TRUE	FALSE	TRUE
SUGI_0017810	TRUE	TRUE	TRUE	TRUE	FALSE
SUGI_0017820	TRUE	TRUE	TRUE	TRUE	FALSE
SUGI_0017830	FALSE	FALSE	FALSE	TRUE	FALSE
SUGI_0017840	FALSE	FALSE	FALSE	TRUE	FALSE
SUGI_0017850	FALSE	FALSE	FALSE	TRUE	FALSE
SUGI_0017860	TRUE	FALSE	TRUE	TRUE	FALSE
SUGI_0017870	TRUE	TRUE	TRUE	TRUE	FALSE
SUGI_0017880	TRUE	TRUE	FALSE	TRUE	FALSE
SUGI_0017890	FALSE	FALSE	FALSE	TRUE	FALSE
SUGI_0017900	TRUE	TRUE	TRUE	TRUE	FALSE
SUGI_0017910	FALSE	FALSE	FALSE	TRUE	FALSE
SUGI_0017920	TRUE	TRUE	TRUE	TRUE	FALSE
SUGI_0017930	TRUE	TRUE	TRUE	TRUE	FALSE
SUGI_0017940	TRUE	TRUE	TRUE	TRUE	FALSE
SUGI_0017950	TRUE	TRUE	TRUE	TRUE	FALSE
SUGI_0017960	FALSE	FALSE	FALSE	TRUE	FALSE
SUGI_0017970	TRUE	TRUE	TRUE	TRUE	FALSE
SUGI_0017980	FALSE	FALSE	FALSE	TRUE	FALSE
SUGI_0017990	TRUE	TRUE	FALSE	TRUE	FALSE
SUGI_0018000	FALSE	FALSE	FALSE	TRUE	FALSE
SUGI_0018010	FALSE	FALSE	FALSE	TRUE	FALSE
SUGI_0018020	TRUE	TRUE	TRUE	TRUE	TRUE
SUGI_0018030	TRUE	TRUE	TRUE	TRUE	FALSE
SUGI_0018040	TRUE	TRUE	TRUE	TRUE	FALSE
SUGI_0018050	TRUE	TRUE	TRUE	TRUE	FALSE
SUGI_0018060	TRUE	TRUE	TRUE	TRUE	FALSE
SUGI_0018070	FALSE	FALSE	FALSE	TRUE	FALSE
SUGI_0018080	FALSE	FALSE	FALSE	TRUE	FALSE
SUGI_0018090	FALSE	FALSE	FALSE	TRUE	FALSE
SUGI_0018100	TRUE	TRUE	TRUE	TRUE	FALSE
SUGI_0018110	TRUE	TRUE	TRUE	TRUE	FALSE
SUGI_0018120	TRUE	TRUE	TRUE	TRUE	FALSE
SUGI_0018130	FALSE	FALSE	FALSE	TRUE	FALSE
SUGI_0018140	TRUE	TRUE	TRUE	TRUE	FALSE
SUGI_0018150	FALSE	FALSE	FALSE	TRUE	FALSE
SUGI_0018160	TRUE	TRUE	TRUE	TRUE	FALSE
SUGI_0018170	TRUE	FALSE	TRUE	TRUE	FALSE
SUGI_0018180	FALSE	FALSE	TRUE	FALSE	TRUE
SUGI_0018190	TRUE	TRUE	TRUE	TRUE	FALSE
SUGI_0018200	TRUE	TRUE	TRUE	TRUE	FALSE
SUGI_0018210	TRUE	TRUE	FALSE	TRUE	FALSE
SUGI_0018220	FALSE	FALSE	FALSE	TRUE	FALSE
SUGI_0018230	FALSE	FALSE	FALSE	TRUE	FALSE
SUGI_0018240	TRUE	TRUE	TRUE	TRUE	FALSE
SUGI_0018250	TRUE	TRUE	TRUE	TRUE	FALSE
SUGI_0018260	FALSE	FALSE	FALSE	TRUE	FALSE
SUGI_0018270	TRUE	FALSE	TRUE	TRUE	FALSE
SUGI_0018280	TRUE	TRUE	TRUE	TRUE	FALSE
SUGI_0018290	TRUE	FALSE	TRUE	TRUE	FALSE
SUGI_0018300	FALSE	FALSE	FALSE	TRUE	FALSE
SUGI_0018310	TRUE	TRUE	TRUE	TRUE	FALSE
SUGI_0018320	TRUE	TRUE	TRUE	TRUE	FALSE
SUGI_0018330	FALSE	FALSE	FALSE	FALSE	FALSE
SUGI_0018340	TRUE	TRUE	TRUE	TRUE	FALSE
SUGI_0018350	TRUE	TRUE	TRUE	TRUE	FALSE
SUGI_0018360	TRUE	TRUE	TRUE	TRUE	FALSE
SUGI_0018370	FALSE	FALSE	TRUE	FALSE	TRUE
SUGI_0018380	TRUE	TRUE	TRUE	TRUE	FALSE
SUGI_0018390	FALSE	FALSE	FALSE	TRUE	FALSE
SUGI_0018400	TRUE	TRUE	TRUE	TRUE	FALSE
SUGI_0018410	FALSE	FALSE	FALSE	FALSE	FALSE
SUGI_0018420	TRUE	TRUE	TRUE	TRUE	FALSE
SUGI_0018430	FALSE	FALSE	FALSE	TRUE	FALSE
SUGI_0018440	FALSE	FALSE	FALSE	TRUE	FALSE
SUGI_0018450	TRUE	TRUE	TRUE	TRUE	FALSE
SUGI_0018460	TRUE	TRUE	FALSE	TRUE	FALSE
SUGI_0018470	TRUE	TRUE	TRUE	TRUE	FALSE
SUGI_0018480	TRUE	TRUE	TRUE	TRUE	FALSE
SUGI_0018490	TRUE	TRUE	FALSE	TRUE	FALSE
SUGI_0018500	TRUE	TRUE	FALSE	TRUE	FALSE
SUGI_0018510	TRUE	TRUE	TRUE	TRUE	FALSE
SUGI_0018520	TRUE	TRUE	FALSE	TRUE	FALSE
SUGI_0018530	FALSE	FALSE	FALSE	TRUE	FALSE
SUGI_0018540	TRUE	TRUE	TRUE	TRUE	FALSE
SUGI_0018550	TRUE	FALSE	TRUE	TRUE	FALSE
SUGI_0018560	TRUE	FALSE	TRUE	TRUE	FALSE
SUGI_0018570	FALSE	FALSE	FALSE	TRUE	FALSE
SUGI_0018580	TRUE	TRUE	TRUE	TRUE	FALSE
SUGI_0018590	FALSE	FALSE	TRUE	FALSE	FALSE
SUGI_0018600	TRUE	TRUE	TRUE	TRUE	FALSE
SUGI_0018610	FALSE	FALSE	FALSE	TRUE	FALSE
SUGI_0018620	TRUE	FALSE	TRUE	TRUE	FALSE
SUGI_0018630	FALSE	FALSE	FALSE	TRUE	FALSE
SUGI_0018640	TRUE	FALSE	TRUE	TRUE	FALSE
SUGI_0018650	TRUE	FALSE	TRUE	TRUE	FALSE
SUGI_0018660	TRUE	FALSE	TRUE	TRUE	FALSE
SUGI_0018670	TRUE	FALSE	TRUE	TRUE	FALSE
SUGI_0018680	TRUE	FALSE	TRUE	TRUE	FALSE
SUGI_0018690	FALSE	FALSE	TRUE	FALSE	FALSE
SUGI_0018700	FALSE	FALSE	TRUE	FALSE	FALSE
SUGI_0018710	FALSE	FALSE	TRUE	FALSE	TRUE
SUGI_0018720	FALSE	FALSE	TRUE	FALSE	TRUE
SUGI_0018730	FALSE	FALSE	FALSE	FALSE	FALSE
SUGI_0018740	FALSE	FALSE	TRUE	FALSE	FALSE
SUGI_0018750	FALSE	FALSE	FALSE	FALSE	FALSE
SUGI_0018760	TRUE	TRUE	TRUE	TRUE	FALSE
SUGI_0018770	TRUE	TRUE	TRUE	TRUE	FALSE
SUGI_0018780	TRUE	TRUE	TRUE	TRUE	FALSE
SUGI_0018790	FALSE	FALSE	FALSE	TRUE	FALSE
SUGI_0018800	TRUE	FALSE	TRUE	TRUE	FALSE
SUGI_0018810	TRUE	FALSE	TRUE	TRUE	FALSE
SUGI_0018820	TRUE	FALSE	TRUE	TRUE	FALSE
SUGI_0018830	TRUE	TRUE	TRUE	TRUE	FALSE
SUGI_0018840	TRUE	FALSE	TRUE	TRUE	FALSE
SUGI_0018850	TRUE	TRUE	TRUE	TRUE	FALSE
SUGI_0018860	TRUE	TRUE	TRUE	TRUE	FALSE
SUGI_0018870	TRUE	TRUE	TRUE	TRUE	FALSE
SUGI_0018880	TRUE	TRUE	FALSE	TRUE	FALSE
SUGI_0018890	TRUE	TRUE	TRUE	TRUE	FALSE
SUGI_0018900	TRUE	FALSE	TRUE	TRUE	FALSE
SUGI_0018910	TRUE	TRUE	TRUE	TRUE	FALSE
SUGI_0018920	TRUE	TRUE	TRUE	TRUE	FALSE
SUGI_0018930	TRUE	TRUE	TRUE	TRUE	FALSE
SUGI_0018940	TRUE	TRUE	TRUE	TRUE	FALSE
SUGI_0018950	TRUE	TRUE	TRUE	TRUE	FALSE
SUGI_0018960	FALSE	FALSE	FALSE	TRUE	FALSE
SUGI_0018970	FALSE	FALSE	FALSE	TRUE	FALSE
SUGI_0018980	TRUE	TRUE	TRUE	TRUE	FALSE
SUGI_0018990	FALSE	FALSE	FALSE	FALSE	FALSE
SUGI_0019000	TRUE	TRUE	TRUE	TRUE	FALSE
SUGI_0019010	FALSE	FALSE	FALSE	TRUE	FALSE
SUGI_0019020	TRUE	FALSE	TRUE	TRUE	FALSE
SUGI_0019030	TRUE	TRUE	TRUE	TRUE	FALSE
SUGI_0019040	TRUE	TRUE	TRUE	TRUE	FALSE
SUGI_0019050	TRUE	FALSE	TRUE	TRUE	FALSE
SUGI_0019060	TRUE	FALSE	TRUE	TRUE	FALSE
SUGI_0019070	TRUE	TRUE	FALSE	TRUE	FALSE
SUGI_0019080	TRUE	TRUE	TRUE	TRUE	FALSE
SUGI_0019090	TRUE	TRUE	TRUE	TRUE	FALSE
SUGI_0019100	TRUE	TRUE	TRUE	TRUE	FALSE
SUGI_0019110	FALSE	FALSE	FALSE	TRUE	FALSE
SUGI_0019120	TRUE	TRUE	TRUE	TRUE	FALSE
SUGI_0019130	FALSE	FALSE	FALSE	TRUE	FALSE
SUGI_0019140	TRUE	TRUE	TRUE	TRUE	FALSE
SUGI_0019150	FALSE	FALSE	FALSE	TRUE	FALSE
SUGI_0019160	FALSE	FALSE	FALSE	TRUE	FALSE
SUGI_0019170	TRUE	TRUE	TRUE	TRUE	FALSE
SUGI_0019180	TRUE	TRUE	TRUE	TRUE	FALSE
SUGI_0019190	TRUE	TRUE	TRUE	TRUE	FALSE
SUGI_0019200	TRUE	TRUE	TRUE	TRUE	FALSE
SUGI_0019210	FALSE	FALSE	FALSE	TRUE	FALSE
SUGI_0019220	TRUE	TRUE	TRUE	TRUE	FALSE
SUGI_0019230	FALSE	FALSE	FALSE	TRUE	FALSE
SUGI_0019240	FALSE	FALSE	FALSE	TRUE	FALSE
SUGI_0019250	FALSE	FALSE	FALSE	TRUE	FALSE
SUGI_0019260	TRUE	TRUE	TRUE	TRUE	FALSE
SUGI_0019270	FALSE	FALSE	FALSE	TRUE	FALSE
SUGI_0019280	FALSE	FALSE	FALSE	FALSE	FALSE
SUGI_0019290	FALSE	FALSE	FALSE	FALSE	TRUE
SUGI_0019300	FALSE	FALSE	TRUE	FALSE	TRUE
SUGI_0019310	FALSE	FALSE	TRUE	FALSE	TRUE
SUGI_0019320	TRUE	TRUE	TRUE	TRUE	FALSE
SUGI_0019330	TRUE	TRUE	TRUE	TRUE	FALSE
SUGI_0019340	TRUE	TRUE	TRUE	TRUE	FALSE
SUGI_0019350	TRUE	TRUE	TRUE	TRUE	FALSE
SUGI_0019360	TRUE	TRUE	TRUE	TRUE	FALSE
SUGI_0019370	FALSE	FALSE	FALSE	TRUE	FALSE
SUGI_0019380	FALSE	FALSE	TRUE	FALSE	TRUE
SUGI_0019390	FALSE	FALSE	FALSE	FALSE	FALSE
SUGI_0019400	FALSE	FALSE	FALSE	FALSE	FALSE
SUGI_0019410	FALSE	FALSE	FALSE	FALSE	FALSE
SUGI_0019420	TRUE	TRUE	TRUE	TRUE	FALSE
SUGI_0019430	TRUE	TRUE	TRUE	TRUE	FALSE
SUGI_0019440	TRUE	TRUE	TRUE	TRUE	FALSE
SUGI_0019450	FALSE	FALSE	FALSE	TRUE	FALSE
SUGI_0019460	TRUE	TRUE	FALSE	TRUE	FALSE
SUGI_0019470	TRUE	TRUE	TRUE	TRUE	FALSE
SUGI_0019480	TRUE	TRUE	TRUE	TRUE	FALSE
SUGI_0019490	TRUE	TRUE	TRUE	TRUE	FALSE
SUGI_0019500	TRUE	TRUE	TRUE	TRUE	FALSE
SUGI_0019510	TRUE	TRUE	TRUE	TRUE	FALSE
SUGI_0019520	TRUE	TRUE	TRUE	TRUE	FALSE
SUGI_0019530	FALSE	FALSE	FALSE	TRUE	FALSE
SUGI_0019540	TRUE	TRUE	TRUE	TRUE	FALSE
SUGI_0019550	FALSE	FALSE	FALSE	TRUE	FALSE
SUGI_0019560	TRUE	TRUE	TRUE	TRUE	FALSE
SUGI_0019570	TRUE	TRUE	TRUE	TRUE	FALSE
SUGI_0019580	TRUE	TRUE	FALSE	TRUE	FALSE
SUGI_0019590	TRUE	TRUE	TRUE	TRUE	FALSE
SUGI_0019600	FALSE	FALSE	TRUE	FALSE	TRUE
SUGI_0019610	FALSE	FALSE	FALSE	FALSE	FALSE
SUGI_0019620	FALSE	FALSE	TRUE	FALSE	TRUE
SUGI_0019630	FALSE	FALSE	TRUE	FALSE	TRUE
SUGI_0019640	FALSE	FALSE	FALSE	FALSE	FALSE
SUGI_0019650	TRUE	TRUE	FALSE	TRUE	FALSE
SUGI_0019660	TRUE	TRUE	TRUE	TRUE	FALSE
SUGI_0019670	TRUE	TRUE	FALSE	TRUE	FALSE
SUGI_0019680	TRUE	TRUE	TRUE	TRUE	FALSE
SUGI_0019690	FALSE	FALSE	FALSE	TRUE	FALSE
SUGI_0019700	TRUE	TRUE	TRUE	TRUE	FALSE
SUGI_0019710	FALSE	FALSE	FALSE	TRUE	FALSE
SUGI_0019720	TRUE	FALSE	TRUE	TRUE	FALSE
SUGI_0019730	TRUE	FALSE	TRUE	TRUE	FALSE
SUGI_0019740	TRUE	FALSE	TRUE	TRUE	FALSE
SUGI_0019750	TRUE	TRUE	TRUE	TRUE	FALSE
SUGI_0019760	FALSE	FALSE	FALSE	TRUE	FALSE
SUGI_0019770	TRUE	FALSE	TRUE	TRUE	FALSE
SUGI_0019780	TRUE	TRUE	TRUE	TRUE	FALSE
SUGI_0019790	FALSE	FALSE	FALSE	TRUE	FALSE
SUGI_0019800	FALSE	FALSE	FALSE	TRUE	FALSE
SUGI_0019810	TRUE	TRUE	TRUE	TRUE	FALSE
SUGI_0019820	TRUE	TRUE	FALSE	TRUE	FALSE
SUGI_0019830	TRUE	FALSE	TRUE	TRUE	FALSE
SUGI_0019840	TRUE	TRUE	TRUE	TRUE	FALSE
SUGI_0019850	TRUE	TRUE	TRUE	TRUE	FALSE
SUGI_0019860	FALSE	FALSE	FALSE	TRUE	FALSE
SUGI_0019870	TRUE	TRUE	TRUE	TRUE	FALSE
SUGI_0019880	TRUE	TRUE	TRUE	TRUE	FALSE
SUGI_0019890	FALSE	FALSE	FALSE	TRUE	FALSE
SUGI_0019900	FALSE	FALSE	FALSE	TRUE	FALSE
SUGI_0019910	FALSE	FALSE	FALSE	TRUE	FALSE
SUGI_0019920	FALSE	FALSE	FALSE	TRUE	FALSE
[truncated: 150,535 more rows]
