# Supplementary material for: A chromosome-level genome assembly of a model conifer plant, the Japanese cedar, Cryptomeria japonica D. Don
Source: BMC Genomics. 2024 Nov 5;25:1039. doi: 10.1186/s12864-024-10929-4 (PMC11539532; doi:10.1186/s12864-024-10929-4)
Supplement: Supplementary file 7 — Supplementary Material 7: Table 3. Length and insertion time estimate (MYA: million years ago) for intact Copia and Gypsy identified in three conifer genomes. For each superfamily (Copia and Gypsy) and for reach clade (Ale, Gymco-I, Gymco-II, Ivana, SIRE, Tork, and others in Copia, and Athila, CRM, Ogre, Reina, TatII, TatIII, and others in Gypsy), counts, lengths (minimum, maximum, mean, and median in base pairs), insertion time estimates (minimum, maximum, mean, and median in MYA) are provided. [file 12864_2024_10929_MOESM7_ESM.xlsx]

## Sheet: Additonal file 7
Supplementary Table 3: Length and insertion time estimate (MYA: million years ago) for intact Copia and Gypsy identified in three conifer genomes
				Length (bp)					Insertion time estimates (MYA)
Superfamily	Species	Clade	Count	Min	Max	Mean	Median		Min	Max	Mean	Median
Copia	Cryptomeria japonica	Ale	4493	1242	18730	6704.02	6547		0	116.53	21.51	18.9
		Gymco-I	86	2331	12021	5020.74	4852		0	87.37	28.21	22.5
		Gymco-II	2922	1353	19115	6227.02	5854		0	109.66	30.05	27.71
		Ivana	1646	1618	20735	7141.98	6664		0	132.29	44.36	41.78
		SIRE	10007	1444	24409	8088.05	7582		0	142.97	50.84	48.81
		Tork	3131	1455	20276	6317.43	6007		0	136.78	31.24	23.22
		others	14745	1204	20584	6822.94	6807		0	130.93	36.52	37.97
		total	37030	1204	24409	7070.63	6715		0	142.97	37.94	37.54
	Pinus tabuliformis	Ale	14427	1523	24200	6206.83	5990		0	114.26	17.94	12.35
		Gymco-I	10313	1787	22952	6427.78	5906		0	109.71	23.87	20.07
		Gymco-II	31276	1469	23648	6302.27	6203		0	123.38	35.64	31.25
		Ivana	7264	1485	22911	6395.02	6152.5		0	112.06	18.64	13.53
		SIRE	18381	3057	24448	8690.78	8516		0	116.91	16.69	11.69
		Tork	13787	1302	22652	5914.24	5286		0	128.75	38.39	34.26
		others	9322	1241	22672	6334.26	6113.5		0	118.6	22.62	14.56
		total	104770	1241	24448	6678.74	6018		0	128.75	26.75	20.74
	Sequoia sempervirens	Ale	8481	1305	21045	5818.78	5984		0	117.79	24.33	19.49
		Gymco-I	7	4715	14967	11289.1	14060		23.31	67.35	44.18	41.54
		Gymco-II	15829	1429	18132	5890.91	5606		0	109.63	22.45	20.15
		Ivana	3980	1572	21551	5906.82	5638		0	120	33.84	29.19
		SIRE	3423	2628	21044	8743.67	8305		0	123.31	57.21	61.62
		Tork	11912	1291	22449	6563.51	6693.5		0	128.31	53.67	56.03
		others	21019	1203	21174	5132.55	4737		0	120	25.54	20.88
		total	64651	1203	22449	5911.43	5591		0	128.31	32	26.03
Gypsy	Cryptomeria japonica	Athila	2360	2392	19321	9134.52	9876		0	139.58	34.48	33.01
		CRM	3013	1331	19279	8196.64	7884		0	142.2	48.35	46.1
		Ogre	15721	2190	24770	13754.2	14615		0	140.68	16.02	13.56
		Reina	1085	1809	18408	8063.3	7490		0	109.83	23.94	20.68
		TatII	1077	2049	24876	14507.8	15441		0	137.37	33.82	25.85
		TatIII	0	-	-	-	-		-	-	-	-
		others	10829	1378	24223	7846.05	7819		0	140.08	30.86	27.12
		total	34085	1331	24876	10908.7	10414		0	142.2	25.69	21.44
	Pinus tabuliformis	Athila	25395	2234	23739	13108.1	13204		0	123.75	23.3	15.44
		CRM	24159	1326	25066	6403.66	5894		0	132.5	37.29	27.65
		Ogre	430	3251	26953	8578.07	8518.5		0	119.19	11.02	8.9
		Reina	60511	1253	24397	5484.58	5865		0	128.6	24.17	20.29
		TatII	23484	1787	24830	12355.2	11685.5		0	122.57	25.28	19.93
		TatIII	91535	1718	22464	10734.6	8940		0	111.99	16.01	12.87
		others	17938	1226	24904	7210.51	6842		0	122.28	21.83	15.81
		total	243452	1226	26953	9140.36	8109		0	132.5	22.22	16.32
	Sequoia sempervirens	Athila	8316	2200	24562	11080.6	11429		0	119.78	43.59	41.69
		CRM	29276	1735	24050	6718.46	6114		0	120.66	40.38	38.97
		Ogre	11222	3023	22005	14574.3	15580.5		0	126.54	25.11	17.39
		Reina	19847	1422	22721	7631.07	7602		0	107.94	15.41	10.81
		TatII	8745	1656	24996	14420.1	14566		0	125.22	42.88	44.56
		TatIII	1	7142	7142	7142	7142		95.37	95.37	95.37	95.37
		others	22520	1225	25164	6544.07	6277		0	126.4	27.13	20.44
		total	99927	1225	25164	8779.67	7653		0	126.54	31.21	26.25
