# Supplementary material for: A chromosome-level genome assembly of a model conifer plant, the Japanese cedar, Cryptomeria japonica D. Don
Source: BMC Genomics. 2024 Nov 5;25:1039. doi: 10.1186/s12864-024-10929-4 (PMC11539532; doi:10.1186/s12864-024-10929-4)
Supplement: Supplementary file 8 — Supplementary Material 8: Table 4. SNP marker genotypes for `Kunisaki-3, I-4-2, S3-3’. Genotyping was performed using the Fluidigm SNPType Assay. The linkage group and map position (cM) are based on the “YI” mapping family [94] for each marker. [file 12864_2024_10929_MOESM8_ESM.xlsx]

## Sheet: Additional file 8
Supplementary Table 4: SNP Marker Genotypes for `Kunisaki-3, I-4-2, S3-3`
Marker ID	Allele1	Allele2	Linkage group	Position (cM)
gSNP00585	A	A	1	5.518
gSNP01279	B	B	1	6.494
gSNP03549	B	B	1	28.923
gSNP05328	B	B	1	43.079
gSNP05433	A	A	1	61.336
gSNP01353	A	A	1	78.238
gSNP03089	B	B	1	85.368
gSNP03242	B	B	1	94.394
gSNP01317	B	B	1	97.304
gSNP01530	B	B	1	101.44
gSNP01191	A	A	1	105.032
gSNP02567	A	A	1	116.503
gSNP04421	A	A	2	0
gSNP04192	A	A	2	6.837
gSNP05563	B	B	2	9.487
gSNP02721	B	B	2	14.236
gSNP00250	B	B	2	51.216
gSNP03206	B	B	2	61.345
gSNP02031	B	B	2	68.095
gSNP00885	B	B	2	72.768
gSNP02811	A	A	2	87.085
gSNP04819	A	A	2	91.665
gSNP03632	A	B	2	96.163
gSNP00686	A	A	2	98.83
gSNP01392	A	A	2	107.993
gSNP05410	A	A	3	0
gSNP01586	B	B	3	9.878
gSNP01444	A	A	3	17.18
gSNP03923	B	B	3	19.18
gSNP02468	A	A	3	24.78
gSNP03848	A	A	3	27.349
gSNP04427	A	A	3	33.21
gSNP01787	B	B	3	38.595
gSNP03740	B	B	3	48.758
gSNP02272	B	B	3	51.937
gSNP04155	B	B	3	57.366
gSNP05035	A	A	3	60.669
gSNP04669	B	B	3	66.587
gSNP03671	B	B	3	68.061
gSNP04098	B	B	3	70.68
gSNP03917	B	B	3	73.65
gSNP00712	A	A	3	81.209
gSNP01510	A	B	3	93.508
gSNP03268	A	B	3	102.231
gSNP04526	A	B	3	105.064
gSNP01696	A	A	3	126.571
gSNP00235	A	A	3	139.098
gSNP01498	A	A	3	144.801
gSNP03573	A	A	3	147.204
gSNP01184	A	A	3	160.81
gSNP02488	B	B	4	0.999
gSNP01170	B	B	4	3.555
gSNP04268	B	B	4	15.618
gSNP01898	A	A	4	57.238
gSNP02644	A	A	4	61.187
gSNP02777	B	B	4	75.702
gSNP01024	A	A	4	78.306
gSNP01437	B	B	4	86.281
gSNP01447	B	B	4	105.996
gSNP03007	B	B	4	109.446
gSNP02630	B	B	4	121.148
gSNP00852	B	B	5	28.812
gSNP03123	A	A	5	30.851
gSNP02306	B	B	5	31.629
gSNP02203	A	A	5	38.121
gSNP03006	B	B	5	39.129
gSNP02283	B	B	5	48.751
gSNP02796	A	A	5	55.088
gSNP02209	A	A	5	62.841
gSNP01412	B	B	5	68.43
gSNP01506	A	A	5	78.446
gSNP00047	B	B	5	93.104
gSNP01039	A	A	5	114.178
gSNP02362	A	A	5	118.99
gSNP04414	A	A	5	137.972
gSNP04509	B	B	5	144.95
gSNP01258	B	B	5	146.95
gSNP01402	A	A	6	4.66
gSNP04937	A	A	6	21.259
gSNP00494	A	A	6	38.734
gSNP01107	A	A	6	50.199
gSNP00552	B	B	6	95.327
gSNP01806	B	B	6	103.713
gSNP02399	A	A	7	0.53
gSNP02432	A	A	7	4.933
gSNP03750	B	B	7	13.635
gSNP02573	A	A	7	25.126
gSNP01474	A	A	7	33.834
gSNP01221	B	B	7	37.331
gSNP01202	A	A	7	46.098
gSNP02083	A	B	7	62.203
gSNP00162	A	A	7	68.618
gSNP02250	A	B	7	79.526
gSNP05275	B	B	7	84.23
gSNP00959	A	A	7	91.562
gSNP01971	A	A	7	94.116
gSNP05040	B	B	7	112.674
gSNP00112	B	B	7	117.566
gSNP04433	B	B	7	123.341
gSNP01540	A	A	8	5.894
gSNP04927	A	A	8	10.358
gSNP02603	A	A	8	13.807
gSNP02850	B	B	8	15.485
gSNP03014	B	B	8	24.52
gSNP03605	B	B	8	26.077
gSNP00984	A	A	8	39.2
gSNP00034	A	A	8	42.2
gSNP04739	A	A	8	47.1
gSNP02358	A	A	8	43.58
gSNP05036	A	A	8	50.13
gSNP03636	A	A	8	54.13
gSNP04027	B	B	8	56.2
gSNP01384	A	A	8	63.81
gSNP03264	B	B	8	99.02
gSNP01057	B	B	8	110.23
gSNP01310	A	A	9	2.666
gSNP02475	A	A	9	5.219
gSNP00996	B	B	9	17.702
gSNP03832	B	B	9	40.832
gSNP03717	A	A	9	45.484
gSNP01113	B	B	9	49.994
gSNP05060	A	A	9	64.869
gSNP02854	A	A	9	79.348
gSNP00474	A	A	10	15.752
gSNP02999	A	A	10	18.216
gSNP03825	A	A	10	21.163
gSNP04816	B	B	10	22.568
gSNP00156	A	A	10	32.015
gSNP03929	A	A	10	32.2
gSNP03816	B	B	10	37.04
gSNP02360	B	B	10	48.15
gSNP02791	A	A	10	49.15
gSNP03956	A	A	10	50.15
gSNP04398	A	A	10	53.15
gSNP04261	B	B	10	55.15
gSNP00909	A	A	10	61.92
gSNP01372	B	B	10	67.31
gSNP03151	A	A	10	86.9
gSNP01373	B	B	10	96.78
gSNP00079	B	B	10	103.86
gSNP04067	B	B	10	107.3
gSNP03645	B	B	10	122.23
gSNP01822	A	A	11	0.743
gSNP01778	B	B	11	2.932
gSNP04056	A	A	11	15.182
gSNP04275	A	A	11	16.968
gSNP00849	B	B	11	31.084
gSNP04451	A	A	11	47.514
gSNP01363	B	B	11	54.084
gSNP00119	A	B	11	54.869
gSNP00379	B	B	11	60.033
gSNP05022	B	B	11	61.304
gSNP00725	B	B	11	65.806
gSNP00443	A	A	11	70.318
gSNP04705	A	A	11	71.129
gSNP01780	B	B	11	74.307
gSNP01234	B	B	11	87.007
gSNP00862	B	B	11	98.914
