# Supplementary material for: A chromosome-level genome assembly of a model conifer plant, the Japanese cedar, Cryptomeria japonica D. Don
Source: BMC Genomics. 2024 Nov 5;25:1039. doi: 10.1186/s12864-024-10929-4 (PMC11539532; doi:10.1186/s12864-024-10929-4)
Supplement: Supplementary file 10 — Supplementary Material 10: Table 5. Detailed sequencing statistics. Sequencing statistics for each run of PacBio sequencer. [file 12864_2024_10929_MOESM10_ESM.xlsx]

## Sheet: Additional file 10
Supplementary Table 5: Detailed Sequencing Statistics.
Sequencing statistics for each run of PacBio sequencer
Sequencer	Center	Cell #	# Reads	Total # bp	Average length (bp)	N50 length (bp)
Sequel I	NIBB	1	97607	1375829924	14096	14081
Sequel II	NIG	1	829833	12914047074	15562	15491
Sequel II	NIG	2	2198054	35868383722	16318	16433
Sequel II	NIG	3	2086075	36234790942	17370	17736
Sequel II	NIG	4	2454484	37110885742	15120	15145
Sequel II	NIG	5	2375475	36015279583	15161	15199
Sequel II	NIG	6	2092250	33182631342	15860	16037
Sequel II	NIG	7	2393970	32439894740	13551	13688
Sequel II	NIG	8	1743703	34529382866	19802	20246
Sequel II	NIG	9	1387487	30304538128	21841	23238
Sequel II	NIG	10	1218263	26656163992	21881	23693
Total / Average			18877201	316631828055	16960	17362
