# Supplementary material for: A chromosome-level genome assembly of a model conifer plant, the Japanese cedar, Cryptomeria japonica D. Don
Source: BMC Genomics. 2024 Nov 5;25:1039. doi: 10.1186/s12864-024-10929-4 (PMC11539532; doi:10.1186/s12864-024-10929-4)
Supplement: Supplementary file 11 — Supplementary Material 11: Table 6. List of C. japonica RNA-Seq/EST libraries. Each entry is cataloged with a unique ID and linked to the DDBJ Biosample/Experiment/Run accession numbers. [file 12864_2024_10929_MOESM11_ESM.xlsx]

## Sheet: Additional file 11
Supplementary Table 6: List of C. japonica RNA-Seq/EST Libraries
Each entry is cataloged with a unique ID and linked to the DDBJ Biosample/Experiment/Run accession numbers.
ID	DDBJ Biosample	Experiment	Run	Number of reads or read pairs#	Sequencing technology	Tissue†	Sample name	Sample description	References
ms1_nakakubiki	SAMD00161246	DRX165255	DRR174644	26411998	HiSeq	MF	MaleStrobili_Nakakubiki-4_Oct04_2011	Male strobili from a male ferile tree `Nakakubiki-4` on October 4th of 2011.	Wei et al. 2021
ms1_nakakubiki	SAMD00161247	DRX165256	DRR174645	24679624	HiSeq	MF	MaleStrobili_Nakakubiki-4_Oct13_2011	Male strobili from a male ferile tree `Nakakubiki-4` on October 13th of 2011.	Wei et al. 2021
ms1_nakakubiki	SAMD00161248	DRX165257	DRR174646	22870728	HiSeq	MF	MaleStrobili_Nakakubiki-4_Oct20_2011	Male strobili from a male ferile tree `Nakakubiki-4` on October 20th of 2011.	Wei et al. 2021
ms1_miseq	SAMD00161259	DRX165249	DRR174638	5845268	MiSeq	MF	MaleStrobili_Nakakubiki-4	Male strobili from Nakakubiki-4 on October 4th, 6th, 11th, 13th, 14th, 19th, 20th of 2011	Wei et al. 2021
ms1_hiseq	SAMD00161249	DRX165258	DRR174647	25302408	HiSeq	MF	MaleStrobili_T1NK4_Oct04_2011	Male strobili from a male ferile tree `Toyama1xNakakubki-4`on October 4th of 2011.	Wei et al. 2021
ms1_hiseq	SAMD00161250	DRX165259	DRR174648	24982260	HiSeq	MF	MaleStrobili_T1NK4_Oct13_2011	Male strobili from a male ferile tree `Toyama1xNakakubki-4`on October 13th of 2011.	Wei et al. 2021
ms1_hiseq	SAMD00161251	DRX165260	DRR174649	24452907	HiSeq	MF	MaleStrobili_T1NK4_Oct20_2011	Male strobili from a male ferile tree `Toyama1xNakakubki-4`on October 20th of 2011.	Wei et al. 2021
ms1_miseq	SAMD00161260	DRX165250	DRR174639	5644292	MiSeq	MF	MaleStrobili_T1NK4_F1	Male strobili from a male fertile tree `Toyama1xNakakubki-4` on October 4th, 13th, 20th of 2011	Wei et al. 2021
ms1_hiseq	SAMD00098197	DRX103663	DRR110574	22649409	HiSeq	MF	F_Oct06	Male strobili from male fertile individuals in T5 family on October 6th of 2011	Wei et al. 2021
ms1_hiseq	SAMD00098198	DRX103664	DRR110575	22450636	HiSeq	MF	F_Oct11	Male strobili from male fertile individuals in T5 family on October 11th of 2011	Wei et al. 2021
ms1_hiseq	SAMD00098199	DRX103665	DRR110576	22259295	HiSeq	MF	F_Oct14	Male strobili from male fertile individuals in T5 family on October 14th of 2011	Wei et al. 2021
ms1_hiseq	SAMD00098200	DRX103666	DRR110577	21901934	HiSeq	MF	F_Oct19	Male strobili from male fertile individuals in T5 family on October 19th of 2011	Wei et al. 2021
ms1_hiseq	SAMD00098201	DRX103667	DRR110578	21710955	HiSeq	MF	F_Oct24	Male strobili from male fertile individuals in T5 family on October 24th of 2011	Wei et al. 2021
ms1_miseq	SAMD00161261	DRX165251	DRR174640	5304504	MiSeq	MF	MaleStrobili_kanen_T1NK4	Male strobili from male fertile individuals in T5 family on October 6th, 11th, 14th, 19th and 24th of 2011	Wei et al. 2021
ms1_hiseq	SAMD00098202	DRX103668	DRR110579	21416918	HiSeq	MF	MS_Oct06	Male strobili from male sterile individuals in T5 family on October 6th of 2011	Wei et al. 2021
ms1_hiseq	SAMD00098203	DRX103669	DRR110580	23122195	HiSeq	MF	MS_Oct11	Male strobili from male sterile individuals in T5 family on October 11th of 2011	Wei et al. 2021
ms1_hiseq	SAMD00098204	DRX103670	DRR110581	22959905	HiSeq	MF	MS_Oct14	Male strobili from male sterile individuals in T5 family on October 14th of 2011	Wei et al. 2021
ms1_hiseq	SAMD00098205	DRX103671	DRR110582	22696709	HiSeq	MF	MS_Oct19	Male strobili from male sterile individuals in T5 family on October 19th of 2011	Wei et al. 2021
ms1_hiseq	SAMD00098206	DRX103672	DRR110583	22484129	HiSeq	MF	MS_Oct24	Male strobili from male sterile individuals in T5 family on October 24th of 2011	Wei et al. 2021
ms1_miseq	SAMD00161262	DRX165252	DRR174641	6306637	MiSeq	MF	MaleStrobili_funen_T1NK4	Male strobili from male sterile individuals in T5 family on October 6th, 11th, 14th, 19th and 24th of 2011	Wei et al. 2021
ms1_miseq	SAMD00161263	DRX165253	DRR174642	5414221	MiSeq	MF	MaleStrobili_kanen_S3NK4	Male strobili from male fertile individuals in S3NK4 family on October 6th, 11th, 14th, 19th and 24th of 2011	Wei et al. 2021
ms1_hiseq	SAMD00161252	DRX165261	DRR174650	23966219	HiSeq	MF	MaleStrobili_funen_Oct06_2011	Male strobili from male sterile individuals in S3NK4 family on October 6th of 2011	Wei et al. 2021
ms1_hiseq	SAMD00161253	DRX165262	DRR174651	23475412	HiSeq	MF	MaleStrobili_funen_Oct11_2011	Male strobili from male sterile individuals in S3NK4 family on October 11th of 2011	Wei et al. 2021
ms1_miseq	SAMD00161264	DRX165254	DRR174643	7684427	MiSeq	MF	MaleStrobili_funen_S3NK4	Male strobili from male sterile individuals in S3NK4 family on October 6th, 11th, 14th, 19th and 24th of 2011	Wei et al. 2021
ms1_ms4	SAMD00161255	DRX165264	DRR174653	53857318	HiSeq	FX	S1NK4	Mixture of RNA from tissues of a male ferile tree `Shindai1xNakakubki-4` (S1NK4)	Wei et al. 2021
ms1_ms4	SAMD00161256	DRX165265	DRR174654	55303023	HiSeq	FX	S5HK7	Mixture of RNA from tissues of a male ferile tree `Shindai5xHigashikanbara-7` (S5HK7)	Wei et al. 2021
ms1_ms4	SAMD00161257	DRX165266	DRR174655	50816212	HiSeq	BL	S8HK5	Inner bark and needle tissues from a male ferile tree `Shindai8xHigashikanbara-5` on June 20th of 2016.	Wei et al. 2021
ms1_ms4	SAMD00161254	DRX165263	DRR174652	60826308	HiSeq	BL	Ooi-7	Inner bark and needle tissues from a male ferile tree `Ooi-7`on June 24th of 2016.	Wei et al. 2021
isoseq	SAMD00161258	DRX165267	DRR174656	88349	PacBio RS II	MF	T1NK4_ISO-Seq	Male strobili from a male ferile tree `Toyama1xNakakubki-4` on October 4th, 13th and 20th of 2015.	Wei et al. 2021
YI96_FF6	SAMD00494760	DRX366247	DRR380359	48831118	NovaSeq	FF	FemaleFlower_YI96_Jan11	Female flower buds from `YI96` on 11th January 2022	This study
YI96_FF3	SAMD00494759	DRX366246	DRR380358	46934081	NovaSeq	FF	FemaleFlower_YI96_Sep30	Female flower buds from `YI96` on 30th September 2021	This study
YI96_C1	SAMD00494758	DRX366245	DRR380357	41604774	NovaSeq	C	Cone_YI96_Sep30	Cone ecluding seeds from `YI96` on 30th September 2021	This study
YI96_S3	SAMD00494761	DRX366248	DRR380360	47132092	NovaSeq	S	SeedsInCone_YI96_Sep30	Seeds in cones from `YI96` on 30th September 2021	This study
R5	SAMD00494757	DRX366244	DRR380356	48906957	NovaSeq	R	Root	Roots from a two-years-old seedling sampled on 28th Oct. 2021	This study
futamura_est	-	-	-	22539	Sanger/FLX/GAIIx	MF, FF, LE, RS		Full-length enriched Cryptomeira japonica cDNA library	Futamura et al. 2008
# Number of reads for PacBio and number of reads pairs for HiSeq or MiSeq
†:MF: Male flower bud, FX: mixture of male flower bud, inner bark and leaf, BL: inner bark and leaf, FF: Female flower bud, LE: Leaf, RS: Reproductive shoots, C: Cone, S: Seeds in cones, R: Roots
