# Supplementary material for: A chromosome-level genome assembly of a model conifer plant, the Japanese cedar, Cryptomeria japonica D. Don
Source: BMC Genomics. 2024 Nov 5;25:1039. doi: 10.1186/s12864-024-10929-4 (PMC11539532; doi:10.1186/s12864-024-10929-4)
Supplement: Supplementary file 12 — Supplementary Material 12: Table 7. Composition of CTAB buffer used to extract RNA from C. japonica. List of the reagents included in the CTAB buffer, and their concentrations are shown. [file 12864_2024_10929_MOESM12_ESM.xlsx]

## Sheet: Additional file 12
Supplementary Table 7 Composition of CTAB buffer used to extract RNA from Cryptomeria japonica
List of the reagents included in the CTAB buffer, and their concentrations are shown
2%	CTAB
2%	PVP
100 mM	Tris-HCI (pH 8.0)
25 mM	EDTA
2 M	NaCl
2%	2-Mercaptoethanol
CTAB (Cetyletrimethyleammonium bromide): SIGMA (cat # M5882)
PVP (Polyvinylpyrrolidone K-30): Nacalai Tesque (cat # 28314-95)
Tris (Tris(hydroxymethyl)aminomethane): SIGMA (cat # T1503)
NaCl (Sodium chloride): FUJIFILM Wako Chemicals (cat # 191-01665)
2-Mercaptoethanol: Nacalai Tesque (cat # 21438-82)
