# Supplementary material for: A chromosome-level genome assembly of a model conifer plant, the Japanese cedar, Cryptomeria japonica D. Don
Source: BMC Genomics. 2024 Nov 5;25:1039. doi: 10.1186/s12864-024-10929-4 (PMC11539532; doi:10.1186/s12864-024-10929-4)
Supplement: Supplementary file 15 — Supplementary Material 15: Table 8. Assembly statistics with varying trimming parameters. The assembly of HiFi reads with trimming length of 0 bp, 20 bp, and 30 bp from the start of the read. At trimming size 20 bp, the longest N50 contig size was attained, suggesting the importance of adapter trimming before assembly. [file 12864_2024_10929_MOESM15_ESM.xlsx]

## Sheet: Additional file 15
Supplementary Table 8: Assembly statistics with varying trimming parameters
The assembly of HiFi reads with trimming length of 0 bp, 20 bp, and 30 bp from the start of the read. At trimming size 20 bp, the longest N50 contig size was attained, suggesting the importance of adapter trimming before assembly.
Set$	Trimming (bp)	Contig count	Total contig (bp)	Avg contig (bp)	Max contig (bp)	N50 (bp)	L50
1	0	2644	9071857586	3431111	88842050	11685301	218
2	20	2651	9068249119	3420690	88939144	12036660	217
3	30	2675	9065436202	3388948	88954944	11685263	217
$ HiFi read sets were generated by fastp with the following parameters:
Set 1: -A -V -Q -L -G
Set 2: -t 12 -f 20 -A -V -Q -L -G
Set 3: -t 12 -f 30 -A -V -Q -L -G
