# Supplementary material for: A chromosome-level genome assembly of a model conifer plant, the Japanese cedar, Cryptomeria japonica D. Don
Source: BMC Genomics. 2024 Nov 5;25:1039. doi: 10.1186/s12864-024-10929-4 (PMC11539532; doi:10.1186/s12864-024-10929-4)
Supplement: Supplementary file 16 — Supplementary Material 16: Table 9. Merged genetic map of four families. Linkage maps were merged from four mapping families with the R package LPmerge ver. 1.7, generating a merged map of 7,781 sequence-based markers. [file 12864_2024_10929_MOESM16_ESM.xlsx]

## Sheet: Additional file 16
Supplementary Table 9: Merged genetic map of four families
Linkage maps were merged from four mapping families with the R package LPmerge ver. 1.7, generating a merged map of 7,781 sequence-based markers.
Marker ID	Position (cM)	Linkage group
AX-115698143	0	1
AX-174126676	3.227	1
AX-174168468	5.355	1
AX-174156149	5.378	1
AX-174124640	5.378	1
AX-174122484	5.378	1
AX-174119482	5.378	1
AX-174193026	5.378	1
AX-115687139	5.378	1
AX-174130156	5.378	1
AX-174122730	6.407	1
AX-174121067	6.407	1
AX-174155648	6.407	1
AX-174157091	6.407	1
AX-174161901	6.407	1
AX-174169727	6.453	1
AX-174164665	6.453	1
AX-174124902	7.037	1
AX-174166266	7.46	1
AX-174129311	7.46	1
AX-174118650	7.46	1
AX-174147868	7.46	1
AX-174122482	7.46	1
AX-174135213	7.528	1
AX-115731460	7.967	1
AX-174115614	8.489	1
AX-174133259	8.489	1
AX-153646750	8.513	1
AX-115690499	8.676	1
AX-174193925	9.565	1
AX-174185652	9.565	1
AX-174209817	9.565	1
AX-174175613	9.565	1
AX-115716201	9.565	1
AX-174193826	9.565	1
AX-115697765	9.565	1
AX-174132167	9.565	1
AX-174180734	9.565	1
AX-174136027	9.565	1
AX-174157523	9.565	1
AX-174185593	9.565	1
AX-174180842	9.565	1
AX-174209749	9.574	1
AX-116813020	9.752	1
AX-153643644	9.752	1
AX-174129809	9.798	1
AX-174135318	11.387	1
AX-174189672	11.387	1
AX-174130248	11.387	1
AX-174133952	11.387	1
AX-174166389	11.387	1
AX-174182876	11.387	1
AX-115694505	11.387	1
AX-174129856	11.926	1
AX-115700029	11.926	1
AX-115686560	11.926	1
AX-115679016	11.926	1
AX-153651345	11.926	1
AX-174186654	11.926	1
AX-115696932	11.926	1
AX-115705652	11.926	1
AX-115709186	11.926	1
AX-174124326	11.926	1
AX-174155001	11.926	1
AX-174186737	11.926	1
AX-174213072	11.926	1
AX-174202203	11.926	1
AX-174143750	11.926	1
AX-115722974	12.729	1
AX-174162855	12.729	1
AX-174176733	12.729	1
AX-174146775	12.729	1
AX-115696841	13.515	1
AX-174135049	13.515	1
AX-174190748	13.515	1
AX-115702290	13.515	1
AX-174175251	13.515	1
AX-174138431	13.515	1
AX-174123691	13.515	1
AX-115703339	13.515	1
AX-174119353	13.515	1
AX-174204115	13.515	1
AX-174211516	13.515	1
AX-174136591	13.515	1
AX-174184690	13.515	1
AX-115710789	13.515	1
AX-174131552	13.515	1
AX-174154564	13.515	1
AX-174161355	13.515	1
AX-174163898	13.515	1
AX-174173022	14.904	1
AX-174208995	14.904	1
AX-115668219	14.904	1
AX-174206315	14.904	1
AX-174121350	14.904	1
AX-174185293	14.904	1
AX-174186613	14.904	1
AX-153638409	14.904	1
AX-174121168	14.904	1
AX-174128143	14.904	1
AX-174195893	14.904	1
AX-174126672	14.904	1
AX-174163057	14.904	1
AX-174186073	14.904	1
AX-174113437	14.904	1
AX-174112721	14.904	1
AX-174135752	14.904	1
AX-174177077	14.904	1
AX-174191112	14.904	1
AX-115697507	14.904	1
AX-174116064	14.904	1
AX-174174079	14.904	1
AX-174196078	14.904	1
AX-174204957	14.904	1
AX-174161570	14.904	1
AX-174197488	14.904	1
AX-174212196	14.904	1
AX-174142438	14.904	1
AX-115685764	15.979	1
AX-174192875	17.054	1
AX-174208144	17.054	1
AX-174119624	17.054	1
AX-174135140	17.054	1
AX-174184195	17.054	1
AX-174172933	17.054	1
AX-174198403	17.054	1
AX-174200468	17.054	1
AX-174178824	17.054	1
AX-174164689	17.079	1
AX-174116036	17.733	1
AX-174123991	17.733	1
AX-174197332	18.129	1
AX-174173700	19.205	1
AX-174197454	19.205	1
AX-174176724	19.509	1
AX-174162541	19.509	1
AX-174174342	19.509	1
AX-174155728	19.861	1
AX-174176506	20.913	1
AX-115706265	20.913	1
AX-174181161	21.526	1
AX-174196337	21.526	1
AX-115726952	21.645	1
AX-174215557	21.645	1
AX-115699494	22.503	1
AX-174122219	22.503	1
AX-174177991	22.503	1
AX-174132249	23.819	1
AX-174156103	23.819	1
AX-174182072	23.819	1
AX-174135834	23.819	1
AX-174134480	23.819	1
AX-174140665	23.819	1
AX-175074502	23.819	1
AX-115692353	23.819	1
AX-115723977	23.819	1
AX-115704145	23.819	1
AX-115714929	23.819	1
AX-174181761	23.819	1
AX-174169782	23.819	1
AX-174128741	23.819	1
AX-115708509	23.819	1
AX-174181247	23.819	1
AX-174184787	23.819	1
AX-174162123	23.819	1
AX-174207209	23.819	1
AX-174113686	24.874	1
AX-174126272	24.874	1
AX-174168931	24.874	1
AX-174168835	24.874	1
AX-174213179	24.874	1
AX-174213248	24.874	1
AX-174158897	27.049	1
AX-174121349	28.124	1
AX-174152024	28.124	1
AX-174188721	28.124	1
AX-174122216	28.124	1
AX-174147809	28.124	1
AX-174114235	28.124	1
AX-174196061	28.124	1
AX-174192823	28.124	1
AX-174186087	28.124	1
AX-153641638	28.124	1
AX-174114960	28.124	1
AX-115688307	28.727	1
AX-174145263	28.727	1
AX-174113280	28.727	1
AX-174124197	28.727	1
AX-174141847	28.727	1
AX-174151746	28.727	1
AX-174173247	28.727	1
AX-174176982	28.727	1
AX-174206461	28.727	1
AX-174116489	28.727	1
AX-174118084	28.727	1
AX-174145688	28.727	1
AX-174166393	28.727	1
AX-174183257	28.727	1
AX-174183352	28.727	1
AX-174210664	28.727	1
AX-174161508	28.727	1
AX-174203325	28.727	1
AX-174114995	28.727	1
AX-174158811	28.727	1
AX-174113177	28.727	1
AX-174153890	28.727	1
AX-174153210	28.727	1
AX-174170025	28.727	1
AX-174153492	28.727	1
AX-174124532	28.727	1
AX-174152570	28.727	1
AX-174112379	28.727	1
AX-174142934	28.727	1
AX-174178478	28.727	1
AX-174199009	28.727	1
AX-174181503	28.987	1
AX-153644534	29.78	1
AX-174181547	30.833	1
AX-174193725	30.833	1
AX-174142144	31.885	1
AX-174204858	31.885	1
AX-174211386	31.885	1
AX-174145637	32.938	1
AX-174204987	32.938	1
AX-174164312	32.938	1
AX-174190497	32.984	1
AX-174126461	33.055	1
AX-174204319	34.131	1
AX-174142730	34.131	1
AX-174156025	34.131	1
AX-174148274	34.131	1
AX-115711410	34.131	1
AX-174143988	34.131	1
AX-174111699	34.131	1
AX-174135007	34.131	1
AX-174144092	34.131	1
AX-174165666	34.131	1
AX-174115369	34.131	1
AX-174115201	34.258	1
AX-174209414	35.182	1
AX-174131997	35.207	1
AX-115731355	35.679	1
AX-174154238	35.679	1
AX-174165517	35.679	1
AX-174126346	35.679	1
AX-174199854	35.679	1
AX-174197401	35.679	1
AX-115700970	36.282	1
AX-174203209	36.282	1
AX-174192614	36.282	1
AX-174207414	36.282	1
AX-174179975	36.282	1
AX-174139401	36.282	1
AX-174173487	36.282	1
AX-174172025	37.096	1
AX-174161424	37.357	1
AX-174146118	37.357	1
AX-174126351	37.357	1
AX-174160431	37.357	1
AX-174197360	38.432	1
AX-115692375	40.584	1
AX-115673892	44.556	1
AX-174209774	44.556	1
AX-174117804	44.73	1
AX-174196847	44.73	1
AX-174178779	45.742	1
AX-174118991	45.806	1
AX-174130272	45.854	1
AX-174154519	46.929	1
AX-174207265	46.929	1
AX-174172435	46.929	1
AX-174192237	46.929	1
AX-174199640	46.929	1
AX-174178828	47.629	1
AX-174162523	48.051	1
AX-174180600	48.051	1
AX-115702774	48.051	1
AX-174112393	49.103	1
AX-174115502	49.104	1
AX-174188635	50.179	1
AX-174189530	50.179	1
AX-174203724	50.179	1
AX-174180937	50.179	1
AX-115664741	52.331	1
AX-174153916	52.331	1
AX-174187084	52.331	1
AX-153640330	52.331	1
AX-174146182	53.1	1
AX-115698283	53.407	1
AX-174111835	53.407	1
AX-174168664	53.407	1
AX-174191066	53.407	1
AX-174196681	53.407	1
AX-174204942	53.407	1
AX-153647918	53.407	1
AX-174190484	53.477	1
AX-174142917	54.482	1
AX-174146257	55.535	1
AX-153645883	55.557	1
AX-174121623	55.557	1
AX-174154949	55.557	1
AX-153643664	56.587	1
AX-174112815	56.775	1
AX-174140317	57.442	1
AX-174175860	57.744	1
AX-174144939	58.495	1
AX-175074461	58.495	1
AX-174124228	58.949	1
AX-174159181	58.949	1
AX-115696822	58.949	1
AX-174181702	58.949	1
AX-174163523	58.949	1
AX-174154914	58.971	1
AX-174126839	58.971	1
AX-115667980	60.024	1
AX-174135793	60.024	1
AX-174140327	60.024	1
AX-115714713	60.024	1
AX-174145991	60.024	1
AX-174211869	60.024	1
AX-174175473	60.024	1
AX-174195200	60.024	1
AX-174177294	60.024	1
AX-174143087	60.024	1
AX-174161516	60.024	1
AX-174113112	63.872	1
AX-174191183	63.872	1
AX-174182737	64.647	1
AX-174178343	65.422	1
AX-174124780	65.422	1
AX-174184394	65.422	1
AX-174171514	66.196	1
AX-174124778	66.971	1
AX-115691395	68.279	1
AX-174202731	68.279	1
AX-174122032	68.279	1
AX-174161612	68.279	1
AX-174185476	68.279	1
AX-174212637	68.279	1
AX-174165334	68.279	1
AX-174165979	68.279	1
AX-115692969	68.279	1
AX-115708809	68.279	1
AX-174203795	69.354	1
AX-174122044	69.354	1
AX-153646025	69.354	1
AX-174166652	69.354	1
AX-174182927	69.354	1
AX-174121927	69.354	1
AX-174133002	69.354	1
AX-174176510	69.354	1
AX-174201046	69.354	1
AX-153645367	71.528	1
AX-153653689	71.528	1
AX-174122470	71.528	1
AX-174129748	71.528	1
AX-174168125	71.528	1
AX-174177724	71.528	1
AX-174196084	71.528	1
AX-115681783	71.528	1
AX-115722085	71.528	1
AX-174119216	71.528	1
AX-174189382	71.528	1
AX-174205910	71.528	1
AX-174158035	71.528	1
AX-174193593	71.528	1
AX-174162225	71.528	1
AX-174177812	71.528	1
AX-174183759	71.528	1
AX-175073719	71.528	1
AX-115672271	71.528	1
AX-115693501	71.528	1
AX-174124100	71.528	1
AX-174139139	71.528	1
AX-174140179	71.528	1
AX-174162217	71.528	1
AX-174186137	71.528	1
AX-174193098	71.528	1
AX-174185170	71.529	1
AX-174174757	72.604	1
AX-174164272	72.604	1
AX-153640131	72.604	1
AX-174123847	72.604	1
AX-174160490	72.604	1
AX-174180732	72.604	1
AX-174199787	72.604	1
AX-174116025	72.604	1
AX-174120023	72.604	1
AX-174181348	72.604	1
AX-174186311	72.604	1
AX-174161142	72.604	1
AX-174212159	72.604	1
AX-115704019	72.604	1
AX-115706113	72.604	1
AX-174137486	72.604	1
AX-174144606	72.604	1
AX-174178763	72.604	1
AX-174180541	72.604	1
AX-174183306	72.604	1
AX-174186499	72.604	1
AX-174187069	72.604	1
AX-115681475	72.604	1
AX-174113300	72.604	1
AX-174119812	72.604	1
AX-174150887	72.604	1
AX-174192839	72.604	1
AX-175074574	72.604	1
AX-174177958	72.604	1
AX-174152115	72.604	1
AX-174177730	72.604	1
AX-115666204	72.604	1
AX-174191406	72.604	1
AX-174194859	72.604	1
AX-174195961	72.604	1
AX-174117188	72.604	1
AX-174195238	72.604	1
AX-153648909	72.604	1
AX-174192663	72.604	1
AX-174204517	72.604	1
AX-174143505	72.604	1
AX-174156563	72.604	1
AX-174174055	72.604	1
AX-174181526	72.604	1
AX-174193171	72.604	1
AX-174205150	72.604	1
AX-174186987	72.604	1
AX-174160425	72.604	1
AX-174185531	72.604	1
AX-174210297	72.604	1
AX-174113222	72.604	1
AX-174114284	72.604	1
AX-174173570	72.604	1
AX-174173722	72.604	1
AX-174183611	72.604	1
AX-174144393	72.604	1
AX-174175459	72.604	1
AX-174147788	72.604	1
AX-174127477	72.604	1
AX-174129513	72.604	1
AX-174136258	72.604	1
AX-174145525	72.604	1
AX-174161873	72.604	1
AX-174163106	72.604	1
AX-174187014	72.604	1
AX-174190099	72.604	1
AX-174206128	72.604	1
AX-115665066	72.604	1
AX-174123181	72.604	1
AX-174125218	72.604	1
AX-174190313	72.604	1
AX-174190942	72.604	1
AX-174196070	72.604	1
AX-174211519	72.604	1
AX-153647117	72.604	1
AX-174178616	72.604	1
AX-174127336	72.604	1
AX-174195257	72.604	1
AX-174197670	72.604	1
AX-174122865	72.604	1
AX-174199176	72.604	1
AX-174211910	72.933	1
AX-174142742	72.933	1
AX-174200114	72.933	1
AX-174157782	72.933	1
AX-174141158	73.679	1
AX-174171808	74.755	1
AX-174158103	74.755	1
AX-174160739	74.755	1
AX-174163560	74.755	1
AX-174181509	74.755	1
AX-115703573	74.755	1
AX-174124372	74.755	1
AX-174144263	74.755	1
AX-174153676	74.755	1
AX-174155794	74.755	1
AX-174163541	74.755	1
AX-174163546	74.755	1
AX-115672932	76.224	1
AX-174197043	76.224	1
AX-115665845	76.224	1
AX-174155524	76.224	1
AX-174196302	77.3	1
AX-174200775	77.3	1
AX-174134452	78.15	1
AX-115706344	79.39	1
AX-115695826	80.234	1
AX-174114712	80.234	1
AX-174114438	81.08	1
AX-174193775	81.309	1
AX-174149976	81.309	1
AX-174156049	81.309	1
AX-174143730	81.309	1
AX-174137479	81.309	1
AX-174198371	81.309	1
AX-174215083	81.309	1
AX-174135113	81.309	1
AX-174184487	81.309	1
AX-174149816	81.309	1
AX-174168079	81.309	1
AX-174207313	81.309	1
AX-174208867	81.309	1
AX-174171619	81.309	1
AX-174131541	81.695	1
AX-174169332	81.695	1
AX-115694977	82.384	1
AX-174158019	82.384	1
AX-115715639	82.384	1
AX-174190624	82.384	1
AX-115694368	83.46	1
AX-174187565	83.823	1
AX-174162040	84.876	1
AX-174175465	84.876	1
AX-174201083	85.951	1
AX-174201667	85.951	1
AX-174180053	85.951	1
AX-174126457	88.832	1
AX-174212518	88.832	1
AX-174173122	91.714	1
AX-174184911	91.714	1
AX-174186160	91.714	1
AX-174185829	91.714	1
AX-174155680	91.714	1
AX-174191187	91.714	1
AX-174157516	91.714	1
AX-174122874	91.714	1
AX-174175557	91.714	1
AX-174177455	93.888	1
AX-174187460	94.963	1
AX-174138387	94.963	1
AX-174180040	94.963	1
AX-174169530	95.032	1
AX-174139589	96.184	1
AX-174128817	97.138	1
AX-174180585	97.16	1
AX-153639984	97.186	1
AX-174148064	97.237	1
AX-174144449	98.213	1
AX-174162928	98.213	1
AX-174138073	98.213	1
AX-174181107	98.213	1
AX-174208912	98.213	1
AX-174146983	98.213	1
AX-115696244	98.213	1
AX-174150428	98.213	1
AX-174142640	98.213	1
AX-174160537	98.213	1
AX-174180139	98.213	1
AX-174212298	98.213	1
AX-174198856	98.29	1
AX-174123055	99.342	1
AX-174185903	99.43	1
AX-115692992	99.43	1
AX-115700648	100.387	1
AX-174127038	101.252	1
AX-174147703	101.252	1
AX-174207018	101.252	1
AX-115703425	101.252	1
AX-153654784	101.252	1
AX-174173773	101.252	1
AX-174134507	101.462	1
AX-174173351	101.462	1
AX-174175490	102.527	1
AX-115697077	102.527	1
AX-174137191	102.527	1
AX-174129110	102.527	1
AX-174203906	102.527	1
AX-174123273	102.527	1
AX-174198811	102.527	1
AX-174192657	102.527	1
AX-174214141	102.527	1
AX-174209385	102.538	1
AX-174213032	102.538	1
AX-174144982	102.538	1
AX-174133846	102.538	1
AX-174146734	102.538	1
AX-174170069	102.538	1
AX-174160550	102.538	1
AX-174165091	102.538	1
AX-174196635	102.538	1
AX-174181276	102.538	1
AX-174184166	102.538	1
AX-174212495	102.538	1
AX-115685102	102.538	1
AX-174165599	102.538	1
AX-174183313	102.538	1
AX-174210140	102.538	1
AX-174155748	102.538	1
AX-115703532	102.538	1
AX-174161375	102.538	1
AX-174122835	102.538	1
AX-115665050	102.538	1
AX-174203836	102.538	1
AX-174135166	102.538	1
AX-174189729	102.538	1
AX-174142205	102.539	1
AX-153645374	103.255	1
AX-174165058	103.255	1
AX-174118745	103.613	1
AX-174209995	103.613	1
AX-174156329	103.613	1
AX-174172408	103.613	1
AX-174215677	103.613	1
AX-174193748	103.614	1
AX-174178734	103.614	1
AX-174172984	103.614	1
AX-174199004	103.614	1
AX-174173160	103.614	1
AX-174194896	103.614	1
AX-174125819	103.734	1
AX-174154903	104.01	1
AX-174181394	104.666	1
AX-174195817	104.666	1
AX-174182307	104.666	1
AX-174186822	104.666	1
AX-174162812	104.666	1
AX-174155886	104.666	1
AX-115683349	104.666	1
AX-115689489	104.666	1
AX-115716455	104.666	1
AX-174206616	104.666	1
AX-174165044	105.228	1
AX-174186236	106.013	1
AX-174209106	106.013	1
AX-174162860	106.013	1
AX-115734975	106.794	1
AX-174113261	106.794	1
AX-115726522	106.852	1
AX-174122946	106.852	1
AX-174115803	107.847	1
AX-174129591	107.847	1
AX-174122047	107.847	1
AX-174120130	107.847	1
AX-174155406	107.847	1
AX-174136455	107.847	1
AX-174129884	107.847	1
AX-174185395	107.847	1
AX-174129472	108.458	1
AX-153643243	108.458	1
AX-174198705	108.458	1
AX-174185176	108.458	1
AX-174162305	108.458	1
AX-115703414	108.458	1
AX-174186900	108.458	1
AX-174140038	108.458	1
AX-174196482	108.458	1
AX-174176729	108.458	1
AX-174145327	108.458	1
AX-174186690	108.458	1
AX-174187065	108.458	1
AX-174204731	108.458	1
AX-115709611	108.458	1
AX-115706867	108.458	1
AX-174142703	108.458	1
AX-174148859	108.458	1
AX-174153909	108.458	1
AX-174185558	108.458	1
AX-174153392	108.458	1
AX-174130957	108.458	1
AX-174170228	108.458	1
AX-174162986	108.458	1
AX-174170159	108.458	1
AX-174180919	108.458	1
AX-115727663	108.458	1
AX-174182979	109.511	1
AX-174134300	109.511	1
AX-115702571	110.632	1
AX-174125331	110.632	1
AX-174178975	111.708	1
AX-174146549	111.708	1
AX-174211619	111.708	1
AX-115707122	112.783	1
AX-174133608	112.783	1
AX-174190353	112.783	1
AX-174178474	112.783	1
AX-115701916	112.783	1
AX-115717851	112.783	1
AX-174195608	112.783	1
AX-174213653	112.783	1
AX-174124852	112.783	1
AX-174148872	112.783	1
AX-115694576	112.783	1
AX-174120561	112.783	1
AX-174127185	112.783	1
AX-174144847	112.783	1
AX-174178692	112.783	1
AX-116814117	112.783	1
AX-174113847	112.783	1
AX-174139710	112.783	1
AX-174140859	112.783	1
AX-174181372	112.783	1
AX-174190385	112.783	1
AX-115709738	112.783	1
AX-115696899	112.783	1
AX-115699176	113.859	1
AX-174116291	116.033	1
AX-174132326	116.033	1
AX-174149038	116.038	1
AX-174168077	0	2
AX-174151378	0.022	2
AX-174147747	0.022	2
AX-174129755	1.075	2
AX-115681650	1.075	2
AX-174124517	1.075	2
AX-174172770	1.075	2
AX-174201832	1.075	2
AX-115717454	1.075	2
AX-115724155	1.075	2
AX-174196861	1.075	2
AX-115693273	1.075	2
AX-174160398	1.075	2
AX-174186979	1.075	2
AX-174148733	1.075	2
AX-115668364	1.075	2
AX-174187970	1.075	2
AX-174205673	1.075	2
AX-174120018	1.075	2
AX-174139627	1.075	2
AX-174183612	1.075	2
AX-174203183	1.075	2
AX-115667803	1.075	2
AX-174190562	1.075	2
AX-174173406	1.075	2
AX-115693254	1.075	2
AX-174120208	1.075	2
AX-174133224	1.075	2
AX-174116295	1.075	2
AX-174185672	1.075	2
AX-174199940	1.075	2
AX-174169175	1.075	2
AX-174127482	1.075	2
AX-174184335	1.075	2
AX-116813701	1.075	2
AX-115716686	1.075	2
AX-115698996	1.075	2
AX-174170920	1.075	2
AX-174187680	1.075	2
AX-174139338	1.075	2
AX-174185055	1.075	2
AX-174145360	1.075	2
AX-174116401	1.376	2
AX-174116822	1.376	2
AX-115708017	1.376	2
AX-115714206	1.376	2
AX-174185204	1.376	2
AX-174112319	1.376	2
AX-174134408	1.376	2
AX-115682013	1.376	2
AX-174162333	1.376	2
AX-174176100	1.376	2
AX-174183437	1.376	2
AX-174193868	1.376	2
AX-174204668	1.376	2
AX-174123308	1.829	2
AX-174147885	1.978	2
AX-174184124	1.978	2
AX-115689447	1.978	2
AX-174166463	1.978	2
AX-174134588	1.978	2
AX-153637299	1.978	2
AX-174145948	1.978	2
AX-115694229	2.882	2
AX-115689183	2.882	2
AX-153641594	2.882	2
AX-174145873	2.882	2
AX-115685655	2.882	2
AX-174164801	2.882	2
AX-153642801	2.882	2
AX-174140918	2.882	2
AX-174154597	2.882	2
AX-174204644	2.882	2
AX-115700396	2.882	2
AX-174116592	2.882	2
AX-174176477	2.882	2
AX-174114918	3.054	2
AX-174180708	3.054	2
AX-115715367	3.054	2
AX-174190621	4.129	2
AX-174209657	4.129	2
AX-174180276	4.129	2
AX-174186879	4.129	2
AX-115732947	4.129	2
AX-174124924	4.129	2
AX-174153374	4.129	2
AX-174180533	4.129	2
AX-174207274	4.129	2
AX-115682333	4.129	2
AX-174133929	4.129	2
AX-115684402	4.129	2
AX-174147324	4.129	2
AX-174183847	4.129	2
AX-174186797	4.129	2
AX-174197133	5.262	2
AX-174132283	5.262	2
AX-174211944	5.262	2
AX-115729701	5.262	2
AX-174153970	6.18	2
AX-174166397	6.18	2
AX-174162224	6.18	2
AX-174115837	6.18	2
AX-115695056	6.18	2
AX-174154699	6.18	2
AX-174187341	6.18	2
AX-174203784	6.18	2
AX-174184270	6.18	2
AX-174130239	6.18	2
AX-174145124	6.18	2
AX-174149581	6.18	2
AX-174159007	6.18	2
AX-174182108	6.18	2
AX-174159176	6.18	2
AX-174180333	6.18	2
AX-174115030	6.338	2
AX-174155453	7.339	2
AX-115718188	8.512	2
AX-174123020	8.512	2
AX-174123023	8.512	2
AX-174112725	8.512	2
AX-174116727	8.512	2
AX-174150686	8.512	2
AX-174167554	8.512	2
AX-174207767	8.512	2
AX-174209727	8.512	2
AX-174130969	8.512	2
AX-174177768	9.767	2
AX-174199344	9.767	2
AX-174164739	9.767	2
AX-174147660	10.686	2
AX-174126581	13.074	2
AX-174183431	13.074	2
AX-174116735	13.074	2
AX-174215450	13.902	2
AX-174204706	14.512	2
AX-174140106	14.977	2
AX-174171064	14.977	2
AX-174184793	14.977	2
AX-174135602	16.052	2
AX-174196013	16.052	2
AX-174133344	16.052	2
AX-174187617	16.052	2
AX-115714188	16.147	2
AX-174165803	16.147	2
AX-174172526	16.147	2
AX-153640028	16.147	2
AX-174190496	16.147	2
AX-174163612	16.147	2
AX-174132449	16.147	2
AX-174180263	16.147	2
AX-174183128	16.147	2
AX-174127486	16.147	2
AX-174130501	16.147	2
AX-174122074	16.147	2
AX-174140905	16.147	2
AX-174143712	16.147	2
AX-174166667	16.147	2
AX-174134268	16.147	2
AX-174153852	16.147	2
AX-174214060	16.147	2
AX-115706334	16.147	2
AX-174206263	16.147	2
AX-174184050	16.147	2
AX-174138051	16.147	2
AX-174148277	16.147	2
AX-174151316	16.147	2
AX-174193869	16.147	2
AX-174155068	16.147	2
AX-174189489	16.147	2
AX-174128858	16.147	2
AX-174125658	16.147	2
AX-174126400	16.147	2
AX-174153932	16.147	2
AX-174183424	16.147	2
AX-174193217	16.147	2
AX-116813045	16.147	2
AX-174149653	16.147	2
AX-174112342	16.147	2
AX-174133271	16.147	2
AX-174141741	16.147	2
AX-174182915	16.147	2
AX-174202997	16.147	2
AX-174197139	17.2	2
AX-174166905	17.292	2
AX-174186644	18.321	2
AX-174200103	18.321	2
AX-153642934	19.445	2
AX-174187504	21.619	2
AX-174191449	21.642	2
AX-174168825	21.994	2
AX-115698047	22.695	2
AX-174155820	22.695	2
AX-174184473	22.695	2
AX-174197734	22.695	2
AX-174124685	22.695	2
AX-174112072	23.483	2
AX-174191429	23.483	2
AX-115716537	23.483	2
AX-174121957	23.483	2
AX-174150179	23.483	2
AX-174196291	24.972	2
AX-174177327	24.972	2
AX-174202893	24.972	2
AX-115694431	24.972	2
AX-174123723	24.972	2
AX-115700400	24.972	2
AX-174143840	24.972	2
AX-174184141	24.972	2
AX-174213044	24.972	2
AX-174201021	27.147	2
AX-174130938	29.393	2
AX-174205335	30.434	2
AX-174161225	30.445	2
AX-174185382	30.445	2
AX-174151138	30.445	2
AX-174182251	30.445	2
AX-174212783	30.445	2
AX-174113426	30.445	2
AX-174135074	32.08	2
AX-174189139	32.08	2
AX-174203449	32.08	2
AX-174197514	32.08	2
AX-174183781	32.682	2
AX-174203053	32.991	2
AX-174191029	33.902	2
AX-174138508	33.902	2
AX-174164981	34.49	2
AX-174145481	34.721	2
AX-174140632	36.665	2
AX-153638804	36.665	2
AX-174142785	36.665	2
AX-174185539	36.665	2
AX-174151495	38.508	2
AX-174140650	38.508	2
AX-174197926	38.508	2
AX-153637342	38.508	2
AX-174171892	38.508	2
AX-174172462	38.508	2
AX-115727018	38.508	2
AX-116812115	38.508	2
AX-174164212	38.508	2
AX-115693099	39.963	2
AX-174137278	39.963	2
AX-174214751	39.963	2
AX-174180894	39.963	2
AX-174181291	39.963	2
AX-174186968	39.963	2
AX-115712606	39.963	2
AX-174129965	39.963	2
AX-174194063	39.963	2
AX-174166819	39.963	2
AX-174116732	39.963	2
AX-174142775	39.963	2
AX-174167561	39.963	2
AX-174187596	39.963	2
AX-174196326	39.963	2
AX-174149194	41.038	2
AX-174165494	42.776	2
AX-115696700	43.829	2
AX-174158316	43.829	2
AX-115710220	43.829	2
AX-174137212	43.829	2
AX-115714497	44.887	2
AX-174159968	45.945	2
AX-115733145	46.662	2
AX-115678910	46.662	2
AX-174140211	46.662	2
AX-174171094	46.662	2
AX-174130359	46.662	2
AX-174171523	46.662	2
AX-115709912	47.003	2
AX-174114411	47.003	2
AX-174130324	47.003	2
AX-174140996	47.003	2
AX-174176432	47.003	2
AX-174153382	48.208	2
AX-174169139	48.208	2
AX-174139772	48.208	2
AX-174184968	48.208	2
AX-153643791	48.208	2
AX-174142373	48.208	2
AX-174207504	48.208	2
AX-174199719	48.208	2
AX-174115578	48.208	2
AX-174146225	48.208	2
AX-174165028	48.208	2
AX-115705491	48.208	2
AX-174137187	48.208	2
AX-174211431	48.208	2
AX-174213963	48.208	2
AX-115711227	48.208	2
AX-174189005	48.208	2
AX-174211005	48.284	2
AX-174174131	48.284	2
AX-174165025	48.284	2
AX-174183457	49.283	2
AX-174120106	49.332	2
AX-174139445	50.106	2
AX-115687770	50.407	2
AX-174138768	50.407	2
AX-174130953	50.407	2
AX-115717857	50.407	2
AX-174185760	50.454	2
AX-174167470	50.708	2
AX-174175424	51.506	2
AX-174196130	51.506	2
AX-174214027	51.506	2
AX-174184729	51.506	2
AX-174210509	51.506	2
AX-174116300	51.506	2
AX-174185511	51.506	2
AX-174180517	51.506	2
AX-174136037	51.528	2
AX-174139005	51.528	2
AX-174135295	52.183	2
AX-174120759	52.581	2
AX-174118392	52.581	2
AX-174146567	52.581	2
AX-174195424	52.581	2
AX-153647577	52.581	2
AX-174161250	52.581	2
AX-174145269	52.581	2
AX-115690175	52.581	2
AX-115694599	52.581	2
AX-115696458	52.581	2
AX-115700938	52.581	2
AX-115702448	52.581	2
AX-115705000	52.581	2
AX-115707243	52.581	2
AX-115723941	52.581	2
AX-174118230	52.581	2
AX-174124693	52.581	2
AX-174125509	52.581	2
AX-174126810	52.581	2
AX-174127283	52.581	2
AX-174148456	52.581	2
AX-174158747	52.581	2
AX-174160282	52.581	2
AX-174184248	52.581	2
AX-174184659	52.581	2
AX-174186303	52.581	2
AX-174187587	52.581	2
AX-174188807	52.581	2
AX-174189472	52.581	2
AX-115698051	52.581	2
AX-115699066	52.581	2
AX-115700527	52.581	2
AX-153648317	52.581	2
AX-174142180	52.581	2
AX-174144989	52.581	2
AX-174164281	52.581	2
AX-174189108	52.581	2
AX-174213857	52.581	2
AX-115693391	52.581	2
AX-116814139	52.581	2
AX-174145133	52.581	2
AX-174145526	52.581	2
AX-174164283	52.581	2
AX-174177147	52.581	2
AX-174180329	52.581	2
AX-174181133	52.581	2
AX-174198659	52.581	2
AX-174199484	52.581	2
AX-174201336	52.581	2
AX-174208000	52.581	2
AX-174208394	52.581	2
AX-174124181	52.581	2
AX-174140941	52.581	2
AX-174141687	52.581	2
AX-174186576	52.581	2
AX-174187429	52.581	2
AX-174209498	52.581	2
AX-115695023	52.581	2
AX-153642530	52.581	2
AX-174111248	52.581	2
AX-174114748	52.581	2
AX-174118404	52.581	2
AX-174138727	52.581	2
AX-174143542	52.581	2
AX-174145137	52.581	2
AX-174145916	52.581	2
AX-174158740	52.581	2
AX-174162363	52.581	2
AX-174175055	52.581	2
AX-174176315	52.581	2
AX-174184151	52.581	2
AX-174208906	52.581	2
AX-115725623	52.581	2
AX-174182688	52.581	2
AX-174120280	52.581	2
AX-174134008	52.581	2
AX-174171776	52.581	2
AX-174151406	52.581	2
AX-115698614	52.581	2
AX-174127282	52.581	2
AX-174127284	52.581	2
AX-174120371	52.581	2
AX-174118700	52.581	2
AX-174153598	52.581	2
AX-174137933	52.581	2
AX-174151318	52.581	2
AX-174164300	52.581	2
AX-174210618	52.581	2
AX-174170569	52.581	2
AX-174131153	52.581	2
AX-174139606	52.581	2
AX-174113185	52.581	2
AX-174168604	52.581	2
AX-174156126	52.581	2
AX-174155422	52.581	2
AX-115667153	52.581	2
AX-174137916	52.581	2
AX-174163509	52.581	2
AX-174204020	52.581	2
AX-174205089	52.581	2
AX-174206811	52.581	2
AX-174190236	52.581	2
AX-115681891	52.581	2
AX-115692182	52.581	2
AX-153648432	52.581	2
AX-174113072	52.581	2
AX-174117943	52.581	2
AX-174122428	52.581	2
AX-174113821	52.581	2
AX-174118453	52.581	2
AX-174128508	52.581	2
AX-174159599	52.581	2
AX-174165810	52.581	2
AX-174191675	52.581	2
AX-115710498	53.634	2
AX-174122204	53.656	2
AX-174203663	53.656	2
AX-174117098	54.686	2
AX-174174031	54.686	2
AX-174191668	54.686	2
AX-174123306	54.732	2
AX-174177544	54.732	2
AX-174145318	54.732	2
AX-115670493	54.732	2
AX-174139506	54.732	2
AX-174149771	54.732	2
AX-174144034	54.732	2
AX-174119455	54.732	2
AX-115690133	55.739	2
AX-115710859	56.342	2
AX-174180378	56.342	2
AX-174127035	56.342	2
AX-174171460	56.342	2
AX-174120133	56.342	2
AX-174178654	56.342	2
AX-174114010	56.342	2
AX-174117690	56.342	2
AX-174125843	56.342	2
AX-174182991	56.342	2
AX-174182776	56.342	2
AX-174146361	56.342	2
AX-174192242	56.342	2
AX-174185762	56.792	2
AX-174176434	56.792	2
AX-174114474	57.417	2
AX-174205214	57.844	2
AX-174114294	59.64	2
AX-174158839	59.64	2
AX-174208604	59.64	2
AX-174122768	59.64	2
AX-174169037	59.64	2
AX-174185939	59.64	2
AX-115723636	59.911	2
AX-174178226	59.911	2
AX-174140713	60.715	2
AX-174153387	60.715	2
AX-174182157	60.715	2
AX-174184075	60.715	2
AX-174198376	60.715	2
AX-174119932	60.715	2
AX-174130910	60.715	2
AX-115701296	60.715	2
AX-174177214	60.715	2
AX-174119762	60.715	2
AX-174202298	60.715	2
AX-174156920	60.715	2
AX-174184872	60.715	2
AX-116812756	60.715	2
AX-174148895	60.715	2
AX-174208458	60.715	2
AX-174209836	60.715	2
AX-174137159	61.79	2
AX-174153017	61.79	2
AX-174180901	61.79	2
AX-174190269	61.79	2
AX-174143127	62.075	2
AX-174130074	62.075	2
AX-174193153	62.685	2
AX-174151980	63.964	2
AX-174179061	63.964	2
AX-174137895	63.964	2
AX-174203147	63.964	2
AX-174181580	64.203	2
AX-174167989	64.203	2
AX-174199631	64.203	2
AX-115676367	64.203	2
AX-174182903	65.039	2
AX-174153377	65.039	2
AX-174182733	65.039	2
AX-115676405	65.088	2
AX-174132808	66.408	2
AX-174167089	66.408	2
AX-174113565	67.158	2
AX-174121488	67.262	2
AX-174181099	67.43	2
AX-174180084	68.338	2
AX-174123883	68.338	2
AX-115677125	69.413	2
AX-174180346	69.413	2
AX-174127481	69.436	2
AX-174180067	69.465	2
AX-174160703	69.465	2
AX-174191650	69.558	2
AX-174141775	70.43	2
AX-153647753	71.396	2
AX-174180615	72.361	2
AX-174139760	72.711	2
AX-115734325	72.785	2
AX-174111162	72.785	2
AX-174178576	72.785	2
AX-115709755	72.785	2
AX-174174098	72.785	2
AX-174144380	72.785	2
AX-174176621	72.785	2
AX-174181186	72.785	2
AX-174206238	72.785	2
AX-174183005	72.785	2
AX-174125866	72.785	2
AX-174151094	73.786	2
AX-174137389	73.996	2
AX-174182718	73.996	2
AX-174196060	73.996	2
AX-174169174	74.862	2
AX-115719891	75.071	2
AX-174199849	75.071	2
AX-174163206	75.071	2
AX-174203180	75.071	2
AX-174180073	75.071	2
AX-115697273	75.071	2
AX-174113485	75.071	2
AX-174158998	75.071	2
AX-174182016	77.523	2
AX-115724879	77.523	2
AX-174145896	77.523	2
AX-174195861	77.523	2
AX-174122557	77.523	2
AX-174129962	78.089	2
AX-153642112	78.089	2
AX-174190377	78.089	2
AX-174167434	79.041	2
AX-174182973	79.041	2
AX-174142571	81.92	2
AX-174213994	82.462	2
AX-174115049	82.462	2
AX-174144901	82.996	2
AX-174183033	82.996	2
AX-174130881	82.996	2
AX-115688190	82.996	2
AX-153640860	82.996	2
AX-115680123	82.996	2
AX-174190515	82.996	2
AX-115680764	82.996	2
AX-174207365	82.996	2
AX-115671649	83.515	2
AX-153646693	83.718	2
AX-115714593	84.106	2
AX-174202093	84.568	2
AX-115671437	84.568	2
AX-174206293	85.181	2
AX-174210630	85.181	2
AX-175074233	85.181	2
AX-174186032	85.62	2
AX-174129448	85.903	2
AX-174126694	85.903	2
AX-115674617	85.903	2
AX-174118526	85.903	2
AX-174136175	85.903	2
AX-174160500	85.903	2
AX-174186146	85.903	2
AX-174165895	86.256	2
AX-174128790	87.356	2
AX-174156033	88.847	2
AX-115682344	88.847	2
AX-174202823	88.847	2
AX-174119895	88.847	2
AX-174180078	88.847	2
AX-174161621	91.021	2
AX-115689055	92.074	2
AX-115674189	93.127	2
AX-115670189	93.898	2
AX-174113689	93.898	2
AX-174194247	94.319	2
AX-174186315	94.319	2
AX-115714959	94.319	2
AX-174204341	94.319	2
AX-115733435	94.319	2
AX-174134376	94.319	2
AX-174206170	94.319	2
AX-174175784	94.319	2
AX-153639974	94.319	2
AX-174206779	94.319	2
AX-115707680	94.319	2
AX-115696560	95.222	2
AX-174205087	95.222	2
AX-174210460	95.372	2
AX-174126368	95.372	2
AX-174143737	95.372	2
AX-174158063	95.372	2
AX-115728766	95.372	2
AX-174145566	95.372	2
AX-174159681	97.546	2
AX-115681976	97.617	2
AX-115706727	97.617	2
AX-174112210	97.617	2
AX-174117997	99.819	2
AX-174200076	100.894	2
AX-174146950	100.894	2
AX-115723989	100.894	2
AX-174166413	100.894	2
AX-115684660	100.894	2
AX-174131455	100.894	2
AX-174130947	101.969	2
AX-174116381	101.969	2
AX-174198973	102.449	2
AX-174168019	102.449	2
AX-115676075	102.449	2
AX-174183617	102.449	2
AX-175074707	103.525	2
AX-174141188	104.299	2
AX-115711097	104.6	2
AX-174123346	104.6	2
AX-174184821	104.6	2
AX-174128865	104.6	2
AX-174178750	104.6	2
AX-174184684	104.6	2
AX-174185392	104.6	2
AX-174185685	104.6	2
AX-174199775	104.6	2
AX-174137457	104.6	2
AX-174192787	104.6	2
AX-174192155	104.6	2
AX-174193409	104.6	2
AX-174137834	104.6	2
AX-174181198	104.6	2
AX-174120155	104.6	2
AX-115671704	104.6	2
AX-153646908	104.6	2
AX-174126950	104.6	2
AX-174155310	104.6	2
AX-174186304	104.6	2
AX-174132876	104.6	2
AX-174150554	104.6	2
AX-174175393	104.6	2
AX-115724051	104.6	2
AX-174123361	104.6	2
AX-174159937	104.6	2
AX-174151401	105.805	2
AX-174138396	106.728	2
AX-174134509	0	3
AX-174137741	0	3
AX-174171670	0	3
AX-174175870	0	3
AX-174183119	0	3
AX-174215606	0	3
AX-174157437	0	3
AX-174175309	0	3
AX-174184933	0	3
AX-153656800	0	3
AX-174116746	0	3
AX-174121183	0	3
AX-174176147	0	3
AX-174112088	0	3
AX-174185341	0	3
AX-115731708	0	3
AX-174207476	0	3
AX-115716078	0	3
AX-174180804	0	3
AX-174138218	0	3
AX-153639141	0	3
AX-174152875	0	3
AX-153644202	0	3
AX-174125032	0	3
AX-174182512	0	3
AX-174147213	0	3
AX-174156354	0	3
AX-115708583	0	3
AX-174124629	0	3
AX-174185085	0	3
AX-174185730	0	3
AX-174169061	0	3
AX-115675780	0.301	3
AX-115726518	0.301	3
AX-174162390	0.301	3
AX-174185244	0.301	3
AX-174138399	0.301	3
AX-174128857	0.301	3
AX-174164205	0.301	3
AX-174173858	0.301	3
AX-174186649	0.301	3
AX-174123447	2.128	3
AX-115719010	2.128	3
AX-174162618	2.128	3
AX-174191212	2.128	3
AX-174198864	2.128	3
AX-174209304	2.128	3
AX-174123454	2.128	3
AX-115684786	4.256	3
AX-174162613	4.256	3
AX-174183880	4.256	3
AX-174173857	5.5	3
AX-174167766	6.552	3
AX-174127135	7.605	3
AX-174187203	7.605	3
AX-153650340	8.658	3
AX-174181191	8.658	3
AX-174186103	9.71	3
AX-174207805	9.71	3
AX-174169464	9.71	3
AX-175073992	9.71	3
AX-174200346	9.71	3
AX-174205676	9.71	3
AX-115678677	9.71	3
AX-174197352	9.71	3
AX-153653448	10.763	3
AX-174154144	10.763	3
AX-174187240	10.763	3
AX-153639139	10.763	3
AX-174198483	13.99	3
AX-174111950	14.631	3
AX-174123784	14.631	3
AX-174182107	14.631	3
AX-174163886	14.875	3
AX-174143122	14.875	3
AX-174184094	14.875	3
AX-174178044	14.882	3
AX-115705234	14.882	3
AX-115709973	15.043	3
AX-174114444	15.043	3
AX-174146216	15.043	3
AX-174205787	15.043	3
AX-115695714	15.565	3
AX-174191394	16.095	3
AX-174202317	16.095	3
AX-174138275	16.095	3
AX-174180959	16.095	3
AX-174182817	16.095	3
AX-115699393	16.095	3
AX-174181704	16.095	3
AX-174151092	16.095	3
AX-174193330	16.095	3
AX-115701199	16.095	3
AX-174209350	16.095	3
AX-174166329	16.095	3
AX-174209918	16.095	3
AX-115688189	16.095	3
AX-174195546	16.095	3
AX-174210334	16.095	3
AX-115695756	16.095	3
AX-115728322	16.095	3
AX-174127922	16.805	3
AX-174156086	16.805	3
AX-174180564	16.805	3
AX-115731593	16.805	3
AX-174183070	16.805	3
AX-174196630	16.805	3
AX-174187089	16.847	3
AX-115697694	16.847	3
AX-174133105	16.847	3
AX-174137819	16.847	3
AX-174160947	16.847	3
AX-174184744	16.847	3
AX-174144007	16.847	3
AX-174175741	16.847	3
AX-174210090	17.148	3
AX-174113972	17.148	3
AX-174174904	17.148	3
AX-174167545	17.148	3
AX-115725261	17.148	3
AX-174152167	17.148	3
AX-115716224	17.148	3
AX-174135861	17.148	3
AX-174205670	17.148	3
AX-174120546	17.148	3
AX-174120086	17.148	3
AX-174206658	17.148	3
AX-115690505	17.148	3
AX-174131712	17.148	3
AX-115722954	17.148	3
AX-174187786	17.148	3
AX-174198897	17.148	3
AX-174188546	17.148	3
AX-174194943	17.148	3
AX-115716700	17.148	3
AX-174143049	17.148	3
AX-174175405	17.148	3
AX-174190629	17.148	3
AX-174146867	17.148	3
AX-174188356	17.148	3
AX-174197815	17.148	3
AX-174188661	18.271	3
AX-174126282	19.439	3
AX-174195493	19.439	3
AX-174144972	19.439	3
AX-174159465	19.439	3
AX-174159730	19.439	3
AX-174204159	20.445	3
AX-174200728	20.492	3
AX-174183108	20.492	3
AX-174178917	21.567	3
AX-174152912	21.567	3
AX-174136015	22.62	3
AX-174207716	22.62	3
AX-115695456	22.62	3
AX-115706726	22.62	3
AX-174135331	22.62	3
AX-174193735	22.642	3
AX-174203916	23.602	3
AX-174159689	23.718	3
AX-174131547	23.718	3
AX-115679552	25.847	3
AX-174174035	26.385	3
AX-174154000	26.899	3
AX-174112641	26.899	3
AX-174210668	26.899	3
AX-174114473	27.975	3
AX-174112754	27.975	3
AX-115697411	28.15	3
AX-174182184	29.028	3
AX-174206702	29.028	3
AX-115703556	29.028	3
AX-174123154	29.028	3
AX-174211260	29.028	3
AX-153643601	29.028	3
AX-174131375	29.028	3
AX-175073990	29.028	3
AX-174212795	32.523	3
AX-174128869	32.523	3
AX-174180081	33.598	3
AX-174183566	33.598	3
AX-174114324	34.274	3
AX-174194414	34.274	3
AX-115675916	35.821	3
AX-115708910	36.402	3
AX-153646002	36.402	3
AX-174143219	37.082	3
AX-174180353	38.53	3
AX-174150595	38.53	3
AX-174147469	40.618	3
AX-174168768	40.618	3
AX-115671417	40.657	3
AX-174205495	40.657	3
AX-174156373	40.657	3
AX-115674068	43.884	3
AX-174112676	43.884	3
AX-174146317	43.884	3
AX-174119952	43.884	3
AX-174135418	43.884	3
AX-174187723	43.884	3
AX-174197142	43.884	3
AX-174165574	43.884	3
AX-174205770	43.884	3
AX-174182499	43.884	3
AX-174159967	43.884	3
AX-115704027	43.884	3
AX-115730077	43.884	3
AX-116813844	43.884	3
AX-115703536	43.884	3
AX-174143995	43.884	3
AX-174151515	43.884	3
AX-174176138	43.884	3
AX-174154463	43.884	3
AX-174113002	43.884	3
AX-174119840	44.624	3
AX-174184530	44.624	3
AX-115676472	45.006	3
AX-174122377	46.012	3
AX-174207353	46.012	3
AX-174117875	46.012	3
AX-174183233	46.012	3
AX-174118982	46.058	3
AX-174195566	46.059	3
AX-174113326	47.064	3
AX-174114887	47.064	3
AX-174119347	47.064	3
AX-174112424	48.233	3
AX-174125638	48.233	3
AX-174181329	48.233	3
AX-174169239	48.233	3
AX-174191837	48.233	3
AX-174199202	48.233	3
AX-174195280	48.233	3
AX-174202765	48.233	3
AX-115682218	48.233	3
AX-174196223	48.233	3
AX-174179086	48.233	3
AX-174183801	48.233	3
AX-174162018	48.233	3
AX-174127990	48.508	3
AX-174209560	48.795	3
AX-174183017	48.795	3
AX-174126813	49.356	3
AX-115728607	50.361	3
AX-174170732	50.361	3
AX-174124406	50.361	3
AX-174144262	50.361	3
AX-174121187	50.97	3
AX-174124161	50.97	3
AX-115676774	50.97	3
AX-115704693	50.97	3
AX-174120261	50.97	3
AX-174182825	50.97	3
AX-153644865	52.045	3
AX-174169830	52.045	3
AX-174176124	52.045	3
AX-174133230	54.075	3
AX-174177631	54.075	3
AX-174130569	54.075	3
AX-115667629	54.376	3
AX-174171566	54.376	3
AX-175074747	54.376	3
AX-174186921	54.376	3
AX-174198846	54.376	3
AX-174124804	54.376	3
AX-174164408	54.376	3
AX-174113466	54.508	3
AX-115681171	54.809	3
AX-174144146	54.809	3
AX-174168256	54.809	3
AX-115707820	54.809	3
AX-174171427	54.809	3
AX-115714054	54.809	3
AX-174117754	55.111	3
AX-174154723	55.178	3
AX-115695976	55.178	3
AX-174169641	55.412	3
AX-115688021	55.412	3
AX-174147945	55.862	3
AX-174138611	55.862	3
AX-115686652	55.884	3
AX-174117043	55.884	3
AX-174134108	55.884	3
AX-174139002	55.884	3
AX-174127913	56.151	3
AX-174185107	56.151	3
AX-174176999	56.151	3
AX-174134876	56.151	3
AX-174176888	56.151	3
AX-174166079	56.151	3
AX-174158206	56.151	3
AX-174158558	56.151	3
AX-174133027	56.151	3
AX-174112882	56.151	3
AX-174143696	56.151	3
AX-174151541	56.151	3
AX-174182934	56.151	3
AX-174178275	56.151	3
AX-174200677	56.151	3
AX-174139755	56.151	3
AX-174166077	56.151	3
AX-174185086	56.151	3
AX-174144294	56.151	3
AX-174200080	56.151	3
AX-174202890	56.151	3
AX-174129718	56.151	3
AX-115682807	56.151	3
AX-174192582	56.151	3
AX-174197947	56.151	3
AX-115689971	56.151	3
AX-174125932	56.151	3
AX-174140250	56.151	3
AX-174127699	56.151	3
AX-174195803	56.151	3
AX-174150201	56.151	3
AX-153642155	56.151	3
AX-174151513	56.151	3
AX-174127914	56.151	3
AX-174181815	56.151	3
AX-174199587	56.151	3
AX-174147825	56.151	3
AX-174214968	56.151	3
AX-115689468	56.151	3
AX-174209754	56.151	3
AX-174185845	56.151	3
AX-174123597	56.151	3
AX-174159045	56.151	3
AX-174215015	56.151	3
AX-174127800	56.151	3
AX-174133729	56.151	3
AX-174132156	56.151	3
AX-174169206	56.453	3
AX-174113339	56.453	3
AX-174185781	56.453	3
AX-174190502	56.453	3
AX-174123806	56.453	3
AX-174196562	56.453	3
AX-174157179	56.453	3
AX-174182917	56.453	3
AX-153647171	56.453	3
AX-174149919	56.453	3
AX-174189569	56.453	3
AX-174121002	56.453	3
AX-174154655	56.453	3
AX-174184390	56.453	3
AX-174188854	57.226	3
AX-174150877	57.226	3
AX-174190703	57.226	3
AX-115690284	57.226	3
AX-174149033	57.226	3
AX-174194674	57.226	3
AX-174169568	57.226	3
AX-174123851	57.226	3
AX-174113625	57.897	3
AX-174177604	58.324	3
AX-174211759	59.354	3
AX-174133116	59.4	3
AX-174176317	59.4	3
AX-174199184	59.4	3
AX-174202319	59.4	3
AX-174208956	59.4	3
AX-174142172	59.4	3
AX-174162235	59.4	3
AX-174209066	59.4	3
AX-174113271	59.4	3
AX-174143296	59.4	3
AX-174184927	59.4	3
AX-174181072	61.074	3
AX-174187652	62.936	3
AX-174143726	62.936	3
AX-174151237	62.936	3
AX-174114725	62.936	3
AX-174134446	62.936	3
AX-174162159	62.936	3
AX-174193486	62.936	3
AX-115674936	63.564	3
AX-174210040	63.564	3
AX-115688093	63.564	3
AX-174162104	63.564	3
AX-174170857	63.564	3
AX-174175528	63.564	3
AX-174209608	63.564	3
AX-174162850	65.024	3
AX-174116599	65.787	3
AX-174212513	65.787	3
AX-175074407	65.787	3
AX-174124267	66.099	3
AX-174172544	66.099	3
AX-174178075	66.099	3
AX-174180850	66.099	3
AX-174182196	66.099	3
AX-174189721	67.915	3
AX-153654564	67.915	3
AX-115719830	67.915	3
AX-174215565	67.915	3
AX-174113637	67.915	3
AX-174136416	67.915	3
AX-174118367	67.915	3
AX-153647099	67.915	3
AX-174149555	67.915	3
AX-174172747	67.915	3
AX-174153601	67.915	3
AX-174176200	67.915	3
AX-115686468	67.915	3
AX-115677998	67.915	3
AX-115689192	67.915	3
AX-174111099	67.915	3
AX-174139958	67.915	3
AX-174207583	67.915	3
AX-174208520	67.915	3
AX-174163426	67.915	3
AX-174163935	67.915	3
AX-115675768	67.915	3
AX-174174253	67.915	3
AX-174196804	69.135	3
AX-174199233	69.135	3
AX-115687413	70.354	3
AX-174164480	70.354	3
AX-174144023	70.354	3
AX-115692617	70.521	3
AX-174125320	70.521	3
AX-174161523	70.547	3
AX-174149954	70.547	3
AX-174122581	70.547	3
AX-174183583	70.897	3
AX-174177910	71.309	3
AX-174151058	71.309	3
AX-174134618	71.309	3
AX-174140301	71.309	3
AX-174191339	71.309	3
AX-174211863	71.309	3
AX-115673645	71.622	3
AX-174188553	71.622	3
AX-174111041	71.622	3
AX-174174475	71.622	3
AX-174176949	71.622	3
AX-174133556	72.362	3
AX-174191693	72.362	3
AX-174186833	72.362	3
AX-153647062	72.362	3
AX-174137591	72.473	3
AX-174139591	72.473	3
AX-174112438	72.473	3
AX-174129926	72.721	3
AX-174145675	72.721	3
AX-174139260	73.797	3
AX-115716380	73.797	3
AX-174138546	74.607	3
AX-174124156	74.607	3
AX-174144192	74.607	3
AX-174207394	74.607	3
AX-174163323	74.872	3
AX-174181875	74.872	3
AX-174183597	74.872	3
AX-174143939	75.947	3
AX-174128228	75.947	3
AX-174181781	75.947	3
AX-174194863	76.392	3
AX-174132165	77.022	3
AX-174133439	77.022	3
AX-115727741	77.023	3
AX-174143620	77.023	3
AX-174182530	77.023	3
AX-174138032	77.023	3
AX-174152273	77.023	3
AX-174152536	77.023	3
AX-174162442	77.023	3
AX-174181796	77.023	3
AX-174176141	77.19	3
AX-174187748	77.19	3
AX-115672914	78.098	3
AX-174181768	78.098	3
AX-174186893	78.848	3
AX-115676987	80.417	3
AX-174134989	80.417	3
AX-174117642	80.976	3
AX-174127964	82.545	3
AX-174133631	82.545	3
AX-174122680	82.545	3
AX-174212548	82.545	3
AX-115680529	82.545	3
AX-174187477	82.545	3
AX-174182569	82.545	3
AX-174186738	82.545	3
AX-115693574	83.62	3
AX-174152097	83.62	3
AX-174175388	84.891	3
AX-174205084	85.193	3
AX-174213527	85.193	3
AX-174177522	85.193	3
AX-174194300	85.493	3
AX-174119566	85.795	3
AX-174139748	85.795	3
AX-174166193	85.795	3
AX-174123722	85.795	3
AX-174203559	85.795	3
AX-174117433	85.795	3
AX-174118494	85.795	3
AX-174210688	85.795	3
AX-174185925	85.795	3
AX-174115157	85.795	3
AX-174182253	85.795	3
AX-174131517	85.795	3
AX-174142356	85.795	3
AX-153641903	85.795	3
AX-153644332	86.87	3
AX-174184483	86.87	3
AX-174119759	87.068	3
AX-174126902	87.068	3
AX-115676521	87.969	3
AX-174202374	87.969	3
AX-174170820	87.969	3
AX-174144582	87.969	3
AX-174139868	87.969	3
AX-174185723	88.12	3
AX-115679722	89.173	3
AX-174112617	89.173	3
AX-174180520	89.173	3
AX-174195410	89.173	3
AX-115666334	89.239	3
AX-115681913	90.143	3
AX-174139716	90.143	3
AX-174165149	90.143	3
AX-174182826	90.143	3
AX-174132202	90.143	3
AX-174150598	90.143	3
AX-115729012	90.505	3
AX-174123767	90.505	3
AX-174136888	90.505	3
AX-174164230	90.505	3
AX-174179090	90.505	3
AX-174186053	90.787	3
AX-174122060	91.219	3
AX-174129552	91.219	3
AX-174159866	91.219	3
AX-174204308	91.219	3
AX-174118307	91.219	3
AX-174134598	91.219	3
AX-174152565	91.219	3
AX-174183859	91.219	3
AX-174184260	91.219	3
AX-115665974	91.219	3
AX-115700159	91.219	3
AX-115686517	91.219	3
AX-174114641	91.219	3
AX-115684564	91.219	3
AX-115694669	91.219	3
AX-174135845	91.219	3
AX-174206181	91.219	3
AX-174146431	91.219	3
AX-174175589	91.219	3
AX-153651656	91.219	3
AX-115682949	91.219	3
AX-115692767	91.219	3
AX-174138416	91.219	3
AX-115699180	91.219	3
AX-174171629	91.219	3
AX-174137503	91.219	3
AX-115685502	91.219	3
AX-174156847	91.219	3
AX-174188060	91.219	3
AX-174213317	91.219	3
AX-174160858	91.219	3
AX-174162139	91.219	3
AX-174192190	91.219	3
AX-174195375	91.219	3
AX-174125341	91.219	3
AX-174155216	91.219	3
AX-174166273	91.219	3
AX-174188071	91.219	3
AX-174119658	91.219	3
AX-174126184	91.219	3
AX-174200521	91.219	3
AX-115689336	91.219	3
AX-174142808	91.219	3
AX-174154907	91.219	3
AX-115721854	91.219	3
AX-174123880	91.219	3
AX-174136423	91.219	3
AX-174141691	91.219	3
AX-174144610	91.219	3
AX-174150754	91.219	3
AX-174181035	91.219	3
AX-174187157	91.219	3
AX-174212188	91.219	3
AX-174150231	91.219	3
AX-174169976	91.219	3
AX-174112281	91.219	3
AX-174180175	91.219	3
AX-174119854	91.219	3
AX-174176772	91.219	3
AX-174203234	91.219	3
AX-115677533	91.219	3
AX-174145867	91.219	3
AX-115708171	91.219	3
AX-115685432	91.219	3
AX-174184595	91.219	3
AX-115684135	91.219	3
AX-115685135	91.219	3
AX-174122598	91.219	3
AX-174127156	91.219	3
AX-174163046	91.219	3
AX-174136486	91.219	3
AX-174199870	91.219	3
AX-174184052	91.219	3
AX-174149256	91.219	3
AX-174175503	91.219	3
AX-115682335	91.219	3
AX-115710360	91.219	3
AX-115724284	91.219	3
AX-116812410	91.219	3
AX-174121363	91.219	3
AX-174126182	91.219	3
AX-174142699	91.219	3
AX-174146142	91.219	3
AX-174199161	91.219	3
AX-115716718	91.219	3
AX-174114860	91.219	3
AX-174120360	91.219	3
AX-174149731	91.219	3
AX-174160244	91.219	3
AX-174163456	91.219	3
AX-174165358	91.219	3
AX-174180957	91.219	3
AX-174187364	91.219	3
AX-174201830	91.219	3
AX-174161810	91.219	3
AX-174185235	91.219	3
AX-174165357	91.219	3
AX-174172535	91.219	3
AX-115702413	91.219	3
AX-115717020	91.219	3
AX-174140629	91.219	3
AX-174161628	91.242	3
AX-115696185	92.294	3
AX-174119862	92.294	3
AX-174114477	92.294	3
[truncated: 5,784 more rows]
